# Supplementary material for: Characterization of glycerol-3-phosphate acyltransferase 9 (AhGPAT9) genes, their allelic polymorphism and association with oil content in peanut (Arachis hypogaea L.)
Source: Sci Rep. 2020 Sep 4;10:14648. doi: 10.1038/s41598-020-71578-7 (PMC7474056; doi:10.1038/s41598-020-71578-7)
Supplement: Supplementary file 1 — Supplementary file1 [file 41598_2020_71578_MOESM1_ESM.xlsx]

## Sheet: S3 Table
S3 Table The primers and amplification sequence length of AhGPAT9 gene
DNA fragment number	primer name	primer sequence(5’→3’)	length of the amplification（bp）
AG01	AG01F	CACTGTCACTTTCTTTGCTTC	985
	AG01R	TATCTAATGGCTTTCGGCTTC
AG02	AG02F	CAGGTGTGATTTGCTTGACATTTCT	1139
	AG02Ra	GGTTGATTCCTTTTTTTTCTGCCGT
	AG02Rb	GATTGATTCCTTTTTTTTTTTTTGCCG
AG03	AG03F	GTGAGTTATTGTGTCGTATC	928
	AG03R	ACTGGGTGTTTCTTGGTTAG
AG07	AG07F	CTAACCAAGAAACACCCAGT	942
	AG07R	TGTTTCCTTTGGCAATGTGC
AG04	AG04Fa	GCCAAAGGAAACAAAAAAAAG	842
	AG04Fb	GCCAAAGGAAACACAAAAAG
	AG04R	TCACAGAAGGGAACAAAAGCC
AG05	AG05F	TGCTACTCAGTCTTTCTCTTG	1109
	AG05R	GATTATCTCTCTCACCCTACAG
AG06	AG06Fa	GCTGTTGTCTGTGATGT	752
	AG06R	GCTCCTATGTAATGTCCA
	AG06Fb	TGAATTTGCAGAGAGGTC	691
	AG06R	GCTCCTATGTAATGTCCA
