# Supplementary material for: Characterization of glycerol-3-phosphate acyltransferase 9 (AhGPAT9) genes, their allelic polymorphism and association with oil content in peanut (Arachis hypogaea L.)
Source: Sci Rep. 2020 Sep 4;10:14648. doi: 10.1038/s41598-020-71578-7 (PMC7474056; doi:10.1038/s41598-020-71578-7)
Supplement: Supplementary file 3 — Supplementary file3 [file 41598_2020_71578_MOESM3_ESM.xlsx]

## Sheet: S1 Table
S1 Table SNPs and InDels identified in the partial sequences of AhGPAT9A of peanut.
Germplasm code	A Haplotypes	B Haplotypes	A protein type	B protein type	AB genotype	M1	M2	M3	M4	M5	M6	M7	M8	M9	M10	M11	M12	M13	M14	M15	M16	M17	M18	M19	M20	M21	M22	M23	M24	M25	M26	M27	M28	M29	M30	M31	M32	M33	M34	M35	M36	M37	M38	M39	M40	M41	M42	M43	M44
						C/T	A/G	A/G	C/T	TT/AC	TG/CT	G/A	C/T	C/A	delT	T/C	GA/AG	delA	C/T	T/C	G/A	T/C	G/A	delA	AGA/GAT	T/A	A/G	G/A	T/G	A/G	A/T	insC	delC	TA/CT	GAGTG/TGAGT	AT/GA	CT/AG	C/T	T/C	A/G	T/C	C/T	A/G	G/A	A/T	G/A	delT	G/C	C/T
						Ag.-9	Ag.38	Ag.44	Ag.72	Ag.133-134	Ag.140-141	Ag.158	Ag.179	Ag.227	Ag.237	Ag.247	Ag.287-288	Ag.315	Ag.729	Ag.771	Ag.883	Ag.964	Ag.1034	Ag.1040	Ag.1049	Ag.1054	Ag.1057	Ag.1059	Ag.1099	Ag.1330	Ag.1333	Ag.1467	Ag.1468	Ag.1470	Ag.1477	Ag.1483	Ag.1521	Ag.1534	Ag.1545	Ag.1555	Ag.1561	Ag.1569	Ag.1595	Ag.1602	Ag.1605	Ag.1643	Ag.1664	Ag.1675	Ag.1685
							E13G	E15G	Y24Y												V95I
G1	a1	b23	AP1	BP1	a1b23	C	A	A	C	TT	TG	G	C	C	T	T	GA	A	C	T	G	T	G	A	AGA	T	A	G	T	A	A	-	C	T	GAGTG	AT	CT	C	T	A	T	C	A	G	A	G	T	G	C
G2	a1	b74	AP1	BP1	a1b74	C	A	A	C	TT	TG	G	C	C	T	T	GA	A	C	T	G	T	G	A	AGA	T	A	G	T	A	A	-	C	T	GAGTG	AT	CT	C	T	A	T	C	A	G	A	G	T	G	C
G3	a27	b23	AP1	BP1	a27b23	C	A	A	C	TT	TG	G	C	C	T	T	GA	A	C	T	G	T	G	A	AGA	T	A	G	T	A	A	-	C	T	GAGTG	AT	CT	C	T	A	T	C	A	G	A	G	T	G	C
G4	a1	b23	AP1	BP1	a1b23	C	A	A	C	TT	TG	G	C	C	T	T	GA	A	C	T	G	T	G	A	AGA	T	A	G	T	A	A	-	C	T	GAGTG	AT	CT	C	T	A	T	C	A	G	A	G	T	G	C
G5	a1	b23	AP1	BP1	a1b23	C	A	A	C	TT	TG	G	C	C	T	T	GA	A	C	T	G	T	G	A	AGA	T	A	G	T	A	A	-	C	T	GAGTG	AT	CT	C	T	A	T	C	A	G	A	G	T	G	C
G6	a7	b1	AP2	BP1	a7b1	C	A	A	C	TT	TG	G	C	C	T	T	GA	A	C	T	G	T	G	A	AGA	T	A	G	T	A	A	-	C	T	GAGTG	AT	CT	C	T	A	T	C	A	G	A	G	T	G	C
G7	a1	b66	AP1	BP1	a1b66	C	A	A	C	TT	TG	G	C	C	T	T	GA	A	C	T	G	T	G	A	AGA	T	A	G	T	A	A	-	C	T	GAGTG	AT	CT	C	T	A	T	C	A	G	A	G	T	G	C
G8	a1	b1	AP1	BP1	a1b1	C	A	A	C	TT	TG	G	C	C	T	T	GA	A	C	T	G	T	G	A	AGA	T	A	G	T	A	A	-	C	T	GAGTG	AT	CT	C	T	A	T	C	A	G	A	G	T	G	C
G9	a26	b20	AP1	BP1	a26b20	C	A	A	C	TT	TG	G	C	C	T	T	GA	A	C	T	G	T	G	-	AGA	T	A	G	T	A	A	-	C	T	GAGTG	AT	CT	C	T	A	T	C	A	G	A	G	T	G	C
G10	a10	b68	AP3	BP1	a10b68	C	A	A	C	TT	TG	G	C	C	T	T	GA	A	C	T	G	T	G	-	AGA	T	A	G	T	A	A	-	C	T	GAGTG	AT	CT	C	T	A	T	C	A	G	A	G	T	G	C
G11	a1	b1	AP1	BP1	a1b1	C	A	A	C	TT	TG	G	C	C	T	T	GA	A	C	T	G	T	G	A	AGA	T	A	G	T	A	A	-	C	T	GAGTG	AT	CT	C	T	A	T	C	A	G	A	G	T	G	C
G12	a1	b1	AP1	BP1	a1b1	C	A	A	C	TT	TG	G	C	C	T	T	GA	A	C	T	G	T	G	A	AGA	T	A	G	T	A	A	-	C	T	GAGTG	AT	CT	C	T	A	T	C	A	G	A	G	T	G	C
G13	a31	b50	AP1	BP1	a31b50	C	A	A	C	TT	TG	G	C	C	T	T	GA	A	C	T	G	T	G	A	AGA	T	A	G	T	A	A	-	C	T	GAGTG	AT	CT	C	T	A	T	C	A	G	A	G	T	G	C
G14	a43	b36	AP4	BP1	a43b36	C	A	A	C	TT	TG	G	C	C	T	T	GA	A	C	T	G	T	G	A	AGA	T	A	G	T	A	A	-	C	T	GAGTG	AT	CT	C	T	A	T	C	A	G	A	G	T	G	C
G15	a61	b1	AP1	BP1	a61b1	C	A	A	C	TT	TG	G	C	C	T	T	GA	A	C	T	G	T	G	A	AGA	T	A	G	T	A	A	-	C	T	GAGTG	AT	CT	C	T	G	T	C	A	G	A	G	T	G	C
G16	a1	b1	AP1	BP1	a1b1	C	A	A	C	TT	TG	G	C	C	T	T	GA	A	C	T	G	T	G	A	AGA	T	A	G	T	A	A	-	C	T	GAGTG	AT	CT	C	T	A	T	C	A	G	A	G	T	G	C
G17	a1	b52	AP1	BP1	a1b52	C	A	A	C	TT	TG	G	C	C	T	T	GA	A	C	T	G	T	G	A	AGA	T	A	G	T	A	A	-	C	T	GAGTG	AT	CT	C	T	A	T	C	A	G	A	G	T	G	C
G18	a1	b34	AP1	BP1	a1b34	C	A	A	C	TT	TG	G	C	C	T	T	GA	A	C	T	G	T	G	A	AGA	T	A	G	T	A	A	-	C	T	GAGTG	AT	CT	C	T	A	T	C	A	G	A	G	T	G	C
G19	a1	b1	AP1	BP1	a1b1	C	A	A	C	TT	TG	G	C	C	T	T	GA	A	C	T	G	T	G	A	AGA	T	A	G	T	A	A	-	C	T	GAGTG	AT	CT	C	T	A	T	C	A	G	A	G	T	G	C
G20	a18	b1	AP5	BP1	a18b1	C	A	G	C	TT	TG	G	C	C	T	T	GA	A	C	T	G	T	G	A	AGA	T	A	G	T	A	A	-	C	T	GAGTG	AT	CT	C	T	A	T	C	A	G	A	G	T	G	C
G21	a15	b71	AP1	BP1	a15b71	C	A	A	C	TT	TG	G	C	C	T	T	GA	A	C	T	G	C	G	A	AGA	T	A	G	T	A	A	-	C	T	GAGTG	AT	CT	C	T	A	T	C	A	G	A	G	T	G	C
G22	a1	b32	AP1	BP1	a1b32	C	A	A	C	TT	TG	G	C	C	T	T	GA	A	C	T	G	T	G	A	AGA	T	A	G	T	A	A	-	C	T	GAGTG	AT	CT	C	T	A	T	C	A	G	A	G	T	G	C
G23	a1	b62	AP1	BP1	a1b62	C	A	A	C	TT	TG	G	C	C	T	T	GA	A	C	T	G	T	G	A	AGA	T	A	G	T	A	A	-	C	T	GAGTG	AT	CT	C	T	A	T	C	A	G	A	G	T	G	C
G24	a53	b48	AP1	BP1	a53b48	C	A	A	C	TT	TG	G	C	C	T	T	GA	A	C	C	G	T	G	A	AGA	T	A	G	G	A	A	-	C	T	GAGTG	AT	CT	C	T	A	T	C	A	G	A	G	-	G	C
G25	a1	b1	AP1	BP1	a1b1	C	A	A	C	TT	TG	G	C	C	T	T	GA	A	C	T	G	T	G	A	AGA	T	A	G	T	A	A	-	C	T	GAGTG	AT	CT	C	T	A	T	C	A	G	A	G	T	G	C
G26	a26	b1	AP1	BP1	a26b1	C	A	A	C	TT	TG	G	C	C	T	T	GA	A	C	T	G	T	G	-	AGA	T	A	G	T	A	A	-	C	T	GAGTG	AT	CT	C	T	A	T	C	A	G	A	G	T	G	C
G27	a19	b2	AP1	BP1	a19b2	C	A	A	C	TT	TG	G	C	C	T	T	GA	A	C	T	G	T	G	A	AGA	T	A	G	T	A	A	-	C	T	GAGTG	AT	CT	C	T	A	T	C	A	G	A	G	T	G	C
G28	a45	b1	AP1	BP1	a45b1	C	A	A	C	TT	TG	G	C	C	T	T	GA	A	C	T	G	T	G	A	AGA	T	A	G	T	A	A	-	C	T	GAGTG	AT	CT	C	T	A	T	C	A	G	A	G	T	G	C
G29	a44	b12	AP1	BP1	a44b12	C	A	A	C	TT	TG	G	C	C	T	T	GA	A	C	T	G	T	G	A	AGA	T	A	G	T	A	A	-	C	T	GAGTG	AT	CT	C	T	A	T	C	A	G	A	G	-	C	C
G30	a20	b13	AP1	BP1	a20b13	C	A	A	C	TT	TG	G	C	C	T	T	GA	A	C	T	G	T	A	A	AGA	T	A	G	T	A	A	-	C	T	GAGTG	AT	CT	C	T	A	T	C	A	G	A	G	T	G	C
G31	a1	b69	AP1	BP1	a1b69	C	A	A	C	TT	TG	G	C	C	T	T	GA	A	C	T	G	T		A	AGA	T	A	G	T	A	A	-	C	T	GAGTG	AT	CT	C	T	A	T	C	A	G	A	G	T	G	C
G32	a1	b1	AP1	BP1	a1b1	C	A	A	C	TT	TG	G	C	C	T	T	GA	A	C	T	G	T	G	A	AGA	T	A	G	T	A	A	-	C	T	GAGTG	AT	CT	C	T	A	T	C	A	G	A	G	T	G	C
G33	a1	b47	AP1	BP1	a1b47	C	A	A	C	TT	TG	G	C	C	T	T	GA	A	C	T	G	T	G	A	AGA	T	A	G	T	A	A	-	C	T	GAGTG	AT	CT	C	T	A	T	C	A	G	A	G	T	G	C
G34	a38	b6	AP3	BP1	a38b6	C	A	A	C	TT	TG	G	C	C	T	T	GA	A	C	T	G	T	G	A	AGA	T	A	G	T	A	A	-	C	T	GAGTG	AT	CT	C	T	A	T	C	A	G	A	G	T	G	C
G35	a21	b72	AP1	BP1	a21b72	C	A	A	C	TT	TG	G	C	C	T	T	GA	A	C	T	G	T	G	A	AGA	T	A	G	G	A	A	-	C	T	GAGTG	AT	CT	C	T	A	T	C	A	G	A	G	T	G	C
G36	a1	b1	AP1	BP1	a1b1	C	A	A	C	TT	TG	G	C	C	T	T	GA	A	C	T	G	T	G	A	AGA	T	A	G	T	A	A	-	C	T	GAGTG	AT	CT	C	T	A	T	C	A	G	A	G	T	G	C
G37	a54	b33	AP1	BP2	a54b33	C	A	A	T	AC	CT	A	C	A	-	T	AG	-	C	T	G	T	G	A	AGA	T	A	G	T	A	A	-	C	T	GAGTG	AT	CT	C	T	A	T	C	A	G	A	G	T	G	C
G38	a48	b1	AP1	BP1	a48b1	C	A	A	C	TT	TG	G	C	C	T	T	GA	A	C	C	G	T	G	-	AGA	T	A	G	G	G	T	-	C	T	GAGTG	AT	CT	C	T	A	T	C	A	G	A	G	T	G	C
G39	a1	b1	AP1	BP1	a1b1	C	A	A	C	TT	TG	G	C	C	T	T	GA	A	C	T	G	T	G	A	AGA	T	A	G	T	A	A	-	C	T	GAGTG	AT	CT	C	T	A	T	C	A	G	A	G	T	G	C
G40	a1	b45	AP1	BP1	a1b45	C	A	A	C	TT	TG	G	C	C	T	T	GA	A	C	T	G	T	G	A	AGA	T	A	G	T	A	A	-	C	T	GAGTG	AT	CT	C	T	A	T	C	A	G	A	G	T	G	C
G41	a1	b1	AP1	BP1	a1b1	C	A	A	C	TT	TG	G	C	C	T	T	GA	A	C	T	G	T	G	A	AGA	T	A	G	T	A	A	-	C	T	GAGTG	AT	CT	C	T	A	T	C	A	G	A	G	T	G	C
G42	a22	b36	AP6	BP1	a22b36	C	A	A	C	TT	TG	G	C	C	T	T	GA	A	C	T	G	T	G	A	AGA	T	A	G	T	A	A	-	C	T	GAGTG	AT	CT	C	T	A	T	C	A	G	A	G	T	G	C
G43	a1	b1	AP1	BP1	a1b1	C	A	A	C	TT	TG	G	C	C	T	T	GA	A	C	T	G	T	G	A	AGA	T	A	G	T	A	A	-	C	T	GAGTG	AT	CT	C	T	A	T	C	A	G	A	G	T	G	C
G44	a9	b42	AP7	BP1	a9b42	C	A	A	C	TT	TG	G	C	C	T	T	GA	A	C	T	G	T	G	-	AGA	T	A	G	T	A	A	-	C	T	GAGTG	AT	CT	C	T	A	T	C	A	G	A	G	T	G	C
G45	a1	b1	AP1	BP1	a1b1	C	A	A	C	TT	TG	G	C	C	T	T	GA	A	C	T	G	T	G	A	AGA	T	A	G	T	A	A	-	C	T	GAGTG	AT	CT	C	T	A	T	C	A	G	A	G	T	G	C
G46	a23	b1	AP1	BP1	a23b1	C	A	A	C	TT	TG	G	C	C	T	T	GA	A	C	T	G	T	G	A	AGA	T	A	G	T	A	A	-	C	T	GAGTG	AT	CT	C	T	A	T	C	A	G	A	G	T	G	C
G47	a1	b14	AP1	BP1	a1b14	C	A	A	C	TT	TG	G	C	C	T	T	GA	A	C	T	G	T	G	A	AGA	T	A	G	T	A	A	-	C	T	GAGTG	AT	CT	C	T	A	T	C	A	G	A	G	T	G	C
G48	a1	b40	AP1	BP1	a1b40	C	A	A	C	TT	TG	G	C	C	T	T	GA	A	C	T	G	T	G	A	AGA	T	A	G	T	A	A	-	C	T	GAGTG	AT	CT	C	T	A	T	C	A	G	A	G	T	G	C
G49	a24	b1	AP1	BP1	a24b1	C	A	A	C	TT	TG	G	C	C	T	T	GA	A	C	T	G	T	G	A	AGA	T	A	G	T	A	A	-	C	T	GAGTG	AT	CT	C	T	A	T	C	A	G	A	G	T	G	C
G50	a1	b1	AP1	BP1	a1b1	C	A	A	C	TT	TG	G	C	C	T	T	GA	A	C	T	G	T	G	A	AGA	T	A	G	T	A	A	-	C	T	GAGTG	AT	CT	C	T	A	T	C	A	G	A	G	T	G	C
G51	a1	b11	AP1	BP1	a1b11	C	A	A	C	TT	TG	G	C	C	T	T	GA	A	C	T	G	T	G	A	AGA	T	A	G	T	A	A	-	C	T	GAGTG	AT	CT	C	T	A	T	C	A	G	A	G	T	G	C
G53	a35	b11	AP1	BP1	a35b11	C	A	A	C	TT	TG	G	C	C	T	T	GA	A	C	T	G	T	G	A	AGA	T	A	G	T	A	A	C	C	T	GAGTG	AT	CT	C	T	A	T	C	A	G	A	G	T	G	C
G54	a26	b1	AP1	BP1	a26b1	C	A	A	C	TT	TG	G	C	C	T	T	GA	A	C	T	G	T	G	-	AGA	T	A	G	T	A	A	-	C	T	GAGTG	AT	CT	C	T	A	T	C	A	G	A	G	T	G	C
G55	a1	b1	AP1	BP1	a1b1	C	A	A	C	TT	TG	G	C	C	T	T	GA	A	C	T	G	T	G	A	AGA	T	A	G	T	A	A	-	C	T	GAGTG	AT	CT	C	T	A	T	C	A	G	A	G	T	G	C
G56	a51	b61	AP8	BP1	a51b61	T	G	A	C	TT	TG	G	T	C	T	C	GA	A	C	T	G	T	G	-	AGA	T	A	G	T	A	A	-	C	T	GAGTG	AT	CT	C	T	A	T	C	A	G	A	G	T	G	C
G57	a1	b1	AP1	BP1	a1b1	C	A	A	C	TT	TG	G	C	C	T	T	GA	A	C	T	G	T	G	A	AGA	T	A	G	T	A	A	-	C	T	GAGTG	AT	CT	C	T	A	T	C	A	G	A	G	T	G	C
G58	a55	b1	AP1	BP1	a55b1	C	A	A	C	TT	TG	G	C	C	T	T	GA	A	C	T	G	T	G	-	AGA	T	A	A	T	A	A	-	C	T	GAGTG	AT	CT	C	T	A	T	C	A	G	A	G	T	G	C
G59	a52	b11	AP1	BP1	a52b11	C	A	A	C	TT	TG	G	C	C	T	T	GA	A	C	T	G	T	G	A	GAT	A	G	G	T	A	A	-	C	T	GAGTG	AT	CT	C	T	A	T	C	A	G	A	G	T	G	C
G60	a56	b1	AP1	BP1	a56b1	C	A	A	C	TT	TG	G	C	C	T	T	GA	A	C	T	G	T	G	-	AGA	T	A	A	T	A	A	-	C	T	GAGTG	AT	AG	T	T	A	C	T	G	A	T	A	-	C	C
G61	a42	b46	AP1	BP1	a42b46	C	A	A	C	TT	TG	G	C	C	T	T	GA	A	C	T	G	T	A	A	AGA	T	A	A	T	A	A	-	C	T	GAGTG	AT	CT	C	T	A	T	C	A	G	A	G	T	G	C
G62	a1	b11	AP1	BP1	a1b11	C	A	A	C	TT	TG	G	C	C	T	T	GA	A	C	T	G	T	G	A	AGA	T	A	G	T	A	A	-	C	T	GAGTG	AT	CT	C	T	A	T	C	A	G	A	G	T	G	C
G63	a1	b11	AP1	BP1	a1b11	C	A	A	C	TT	TG	G	C	C	T	T	GA	A	C	T	G	T	G	A	AGA	T	A	G	T	A	A	-	C	T	GAGTG	AT	CT	C	T	A	T	C	A	G	A	G	T	G	C
G64	a28	b43	AP1	BP3	a28b43	C	A	A	C	TT	TG	G	C	C	T	T	GA	A	C	T	G	T	G	A	AGA	T	A	G	T	A	A	-	C	T	GAGTG	AT	CT	C	T	A	T	C	A	G	A	G	T	G	C
G65	a64	b11	AP9	BP1	a64b11	C	A	A	C	TT	TG	G	C	C	T	T	GA	A	C	T	G	T	G	A	AGA	T	A	G	T	A	A	-	C	C	TGAGT	GA	AG	T	T	A	C	T	G	A	T	A	-	G	C
G66	a63	b1	AP10	BP1	a63b1	T	G	A	C	TT	TG	G	T	C	T	C	GA	A	C	T	G	T	G	-	AGA	T	A	G	T	A	A	-	-	C	TGAGT	GA	AG	T	T	A	C	T	G	A	T	A	-	G	C
G67	a57	b15	AP11	BP4	a57b15	C	A	A	C	TT	TG	G	C	C	T	T	GA	A	C	T	G	T	G	A	AGA	T	A	G	T	A	A	-	C	T	GAGTG	AT	CT	C	T	A	T	C	A	G	A	G	T	G	C
G68	a60	b73	AP1	BP1	a60b73	C	A	A	C	TT	TG	G	C	C	T	T	GA	A	C	T	G	T	G	A	AGA	T	A	G	T	A	A	C	C	T	GAGTG	AT	CT	C	T	A	T	C	A	G	A	G	T	G	C
G69	a1	b36	AP1	BP1	a1b36	C	A	A	C	TT	TG	G	C	C	T	T	GA	A	C	T	G	T	G	A	AGA	T	A	G	T	A	A	-	C	T	GAGTG	AT	CT	C	T	A	T	C	A	G	A	G	T	G	C
G70	a13	b1	AP1	BP1	a13b1	C	A	A	C	TT	TG	G	C	C	T	T	GA	A	C	T	G	T	G	-	AGA	T	A	G	T	A	A	-	C	T	GAGTG	AT	CT	C	T	A	T	C	A	G	A	G	T	G	C
G71	a41	b16	AP1	BP1	a41b16	C	A	A	C	TT	TG	G	C	C	T	T	GA	A	C	T	G	T	G	A	AGA	T	A	G	T	A	A	C	C	T	GAGTG	AT	CT	C	T	A	T	C	A	G	A	G	T	G	C
G72	a26	b1	AP1	BP1	a26b1	C	A	A	C	TT	TG	G	C	C	T	T	GA	A	C	T	G	T	G	-	AGA	T	A	G	T	A	A	-	C	T	GAGTG	AT	CT	C	T	A	T	C	A	G	A	G	T	G	C
G73	a6	b25	AP1	BP1	a6b25	C	A	A	C	TT	TG	G	C	C	T	T	GA	A	C	T	G	T	G	A	AGA	T	A	G	T	A	A	C	C	T	GAGTG	AT	CT	C	T	A	T	C	A	G	A	G	T	G	T
G74	a60	b23	AP1	BP1	a60b23	C	A	A	C	TT	TG	G	C	C	T	T	GA	A	C	T	G	T	G	A	AGA	T	A	G	T	A	A	C	C	T	GAGTG	AT	CT	C	T	A	T	C	A	G	A	G	T	G	C
G75	a36	b17	AP1	BP1	a36b17	C	A	A	C	TT	TG	G	C	C	T	T	GA	A	C	T	G	T	G	A	AGA	T	A	G	T	A	A	C	C	T	GAGTG	AT	CT	C	T	A	T	C	A	G	A	G	T	G	C
G76	a15	b18	AP1	BP1	a15b18	C	A	A	C	TT	TG	G	C	C	T	T	GA	A	C	T	G	C	G	A	AGA	T	A	G	T	A	A	-	C	T	GAGTG	AT	CT	C	T	A	T	C	A	G	A	G	T	G	C
G77	a6	b29	AP1	BP5	a6b29	C	A	A	C	TT	TG	G	C	C	T	T	GA	A	C	T	G	T	G	A	AGA	T	A	G	T	A	A	C	C	T	GAGTG	AT	CT	C	T	A	T	C	A	G	A	G	T	G	T
G78	a6	b1	AP1	BP1	a6b1	C	A	A	C	TT	TG	G	C	C	T	T	GA	A	C	T	G	T	G	A	AGA	T	A	G	T	A	A	C	C	T	GAGTG	AT	CT	C	T	A	T	C	A	G	A	G	T	G	T
G79	a34	b1	AP1	BP1	a34b1	C	A	A	C	TT	TG	G	C	C	T	T	GA	A	C	T	G	T	G	A	AGA	T	A	G	T	A	A	C	C	T	GAGTG	AT	CT	C	T	A	T	C	A	G	A	G	T	G	C
G80	a36	b23	AP1	BP1	a36b23	C	A	A	C	TT	TG	G	C	C	T	T	GA	A	C	T	G	T	G	A	AGA	T	A	G	T	A	A	C	C	T	GAGTG	AT	CT	C	T	A	T	C	A	G	A	G	T	G	C
G81	a5	b1	AP1	BP1	a5b1	C	A	A	C	TT	TG	G	C	C	T	T	GA	A	C	T	G	T	G	A	AGA	T	A	G	T	A	A	-	C	T	GAGTG	AT	CT	C	T	A	T	C	A	G	A	G	T	G	C
G82	a58	b11	AP1	BP1	a58b11	C	A	A	C	TT	TG	G	C	C	T	T	GA	A	C	T	G	T	G	A	AGA	T	A	G	T	A	A	-	C	T	GAGTG	AT	CT	C	T	G	T	C	A	G	A	A	-	C	C
G83	a4	b28	AP1	BP1	a4b28	C	A	A	C	TT	TG	G	C	C	T	T	GA	A	C	T	G	T	G	A	AGA	T	A	G	T	A	A	-	C	T	GAGTG	AT	CT	C	T	A	T	C	A	G	A	G	T	G	C
G84	a11	b11	AP1	BP1	a11b11	C	A	A	C	TT	TG	G	C	C	T	T	GA	A	T	T	G	T	G	-	AGA	T	A	G	T	A	A	-	C	T	GAGTG	AT	CT	C	T	A	T	C	A	G	A	G	T	G	C
G85	a27	b11	AP1	BP1	a27b11	C	A	A	C	TT	TG	G	C	C	T	T	GA	A	C	T	G	T	G	A	AGA	T	A	G	T	A	A	-	C	T	GAGTG	AT	CT	C	T	A	T	C	A	G	A	G	T	G	C
G86	a1	b1	AP1	BP1	a1b1	C	A	A	C	TT	TG	G	C	C	T	T	GA	A	C	T	G	T	G	A	AGA	T	A	G	T	A	A	-	C	T	GAGTG	AT	CT	C	T	A	T	C	A	G	A	G	T	G	C
G87	a30	b1	AP1	BP1	a30b1	C	A	A	C	TT	TG	G	C	C	T	T	GA	A	C	T	G	T	G	A	AGA	T	A	G	T	A	A	-	C	T	GAGTG	AT	CT	C	T	A	T	C	A	G	A	G	T	G	C
G88	a27	b44	AP1	BP1	a27b44	C	A	A	C	TT	TG	G	C	C	T	T	GA	A	C	T	G	T	G	A	AGA	T	A	G	T	A	A	-	C	T	GAGTG	AT	CT	C	T	A	T	C	A	G	A	G	T	G	C
G89	a32	b19	AP1	BP1	a32b19	C	A	A	C	TT	TG	G	C	C	T	T	GA	A	C	T	G	T	G	A	AGA	T	A	G	T	A	A	-	C	T	GAGTG	AT	CT	C	T	A	T	C	A	G	A	G	T	G	C
G90	a27	b1	AP1	BP1	a27b1	C	A	A	C	TT	TG	G	C	C	T	T	GA	A	C	T	G	T	G	A	AGA	T	A	G	T	A	A	-	C	T	GAGTG	AT	CT	C	T	A	T	C	A	G	A	G	T	G	C
G91	a27	b41	AP1	BP1	a27b41	C	A	A	C	TT	TG	G	C	C	T	T	GA	A	C	T	G	T	G	A	AGA	T	A	G	T	A	A	-	C	T	GAGTG	AT	CT	C	T	A	T	C	A	G	A	G	T	G	C
G92	a1	b1	AP1	BP1	a1b1	C	A	A	C	TT	TG	G	C	C	T	T	GA	A	C	T	G	T	G	A	AGA	T	A	G	T	A	A	-	C	T	GAGTG	AT	CT	C	T	A	T	C	A	G	A	G	T	G	C
G93	a25	b11	AP1	BP1	a25b11	C	A	A	C	TT	TG	G	C	C	T	T	GA	A	C	T	G	T	G	A	AGA	T	A	G	T	A	A	-	C	T	GAGTG	AT	CT	C	T	A	T	C	A	G	A	A	T	G	C
G94	a8	b11	AP1	BP1	a8b11	C	A	A	C	TT	TG	G	C	C	T	T	GA	A	C	T	G	T	G	A	AGA	T	A	G	T	A	A	-	C	T	GAGTG	AT	CT	C	T	A	T	C	A	G	A	G	T	G	C
G95	a40	b1	AP1	BP1	a40b1	C	A	A	C	TT	TG	G	C	C	T	T	GA	A	C	T	G	T	G	A	AGA	T	A	G	T	A	A	-	C	T	GAGTG	AT	CT	C	T	A	T	C	A	G	A	G	T	G	C
G96	a2	b1	AP1	BP1	a2b1	C	A	A	C	TT	TG	G	C	C	T	T	GA	A	C	T	G	T	G	A	AGA	T	A	G	T	A	A	-	C	T	GAGTG	AT	CT	C	T	A	T	C	A	G	A	G	T	G	T
G97	a1	b1	AP1	BP1	a1b1	C	A	A	C	TT	TG	G	C	C	T	T	GA	A	C	T	G	T	G	A	AGA	T	A	G	T	A	A	-	C	T	GAGTG	AT	CT	C	T	A	T	C	A	G	A	G	T	G	C
G98	a1	b8	AP1	BP1	a1b8	C	A	A	C	TT	TG	G	C	C	T	T	GA	A	C	T	G	T	G	A	AGA	T	A	G	T	A	A	-	C	T	GAGTG	AT	CT	C	T	A	T	C	A	G	A	G	T	G	C
G99	a26	b1	AP1	BP1	a26b1	C	A	A	C	TT	TG	G	C	C	T	T	GA	A	C	T	G	T	G	-	AGA	T	A	G	T	A	A	-	C	T	GAGTG	AT	CT	C	T	A	T	C	A	G	A	G	T	G	C
G100	a1	b1	AP1	BP1	a1b1	C	A	A	C	TT	TG	G	C	C	T	T	GA	A	C	T	G	T	G	A	AGA	T	A	G	T	A	A	-	C	T	GAGTG	AT	CT	C	T	A	T	C	A	G	A	G	T	G	C
G101	a1	b49	AP1	BP1	a1b49	C	A	A	C	TT	TG	G	C	C	T	T	GA	A	C	T	G	T	G	A	AGA	T	A	G	T	A	A	-	C	T	GAGTG	AT	CT	C	T	A	T	C	A	G	A	G	T	G	C
G103	a29	b1	AP1	BP1	a29b1	C	A	A	C	TT	TG	G	C	C	T	T	GA	A	C	T	G	T	G	-	AGA	T	A	G	T	A	A	-	C	T	GAGTG	AT	CT	C	T	A	T	C	A	G	A	G	T	G	C
G104	a1	b1	AP1	BP1	a1b1	C	A	A	C	TT	TG	G	C	C	T	T	GA	A	C	T	G	T	G	A	AGA	T	A	G	T	A	A	-	C	T	GAGTG	AT	CT	C	T	A	T	C	A	G	A	G	T	G	C
G105	a1	b1	AP1	BP1	a1b1	C	A	A	C	TT	TG	G	C	C	T	T	GA	A	C	T	G	T	G	A	AGA	T	A	G	T	A	A	-	C	T	GAGTG	AT	CT	C	T	A	T	C	A	G	A	G	T	G	C
G106	a39	b1	AP1	BP1	a39b1	C	A	A	C	TT	TG	G	C	C	T	T	GA	A	C	T	G	T	G	A	AGA	T	A	G	T	A	A	-	C	T	GAGTG	AT	CT	C	C	A	T	C	A	G	A	G	T	G	C
G107	a1	b1	AP1	BP1	a1b1	C	A	A	C	TT	TG	G	C	C	T	T	GA	A	C	T	G	T	G	A	AGA	T	A	G	T	A	A	-	C	T	GAGTG	AT	CT	C	T	A	T	C	A	G	A	G	T	G	C
G108	a1	b36	AP1	BP1	a1b36	C	A	A	C	TT	TG	G	C	C	T	T	GA	A	C	T	G	T	G	A	AGA	T	A	G	T	A	A	-	C	T	GAGTG	AT	CT	C	T	A	T	C	A	G	A	G	T	G	C
G109	a1	b36	AP1	BP1	a1b36	C	A	A	C	TT	TG	G	C	C	T	T	GA	A	C	T	G	T	G	A	AGA	T	A	G	T	A	A	-	C	T	GAGTG	AT	CT	C	T	A	T	C	A	G	A	G	T	G	C
G110	a1	b1	AP1	BP1	a1b1	C	A	A	C	TT	TG	G	C	C	T	T	GA	A	C	T	G	T	G	A	AGA	T	A	G	T	A	A	-	C	T	GAGTG	AT	CT	C	T	A	T	C	A	G	A	G	T	G	C
G111	a38	b31	AP3	BP6	a38b31	C	A	A	C	TT	TG	G	C	C	T	T	GA	A	C	T	G	T	G	A	AGA	T	A	G	T	A	A	-	C	T	GAGTG	AT	CT	C	T	A	T	C	A	G	A	G	T	G	C
G112	a1	b1	AP1	BP1	a1b1	C	A	A	C	TT	TG	G	C	C	T	T	GA	A	C	T	G	T	G	A	AGA	T	A	G	T	A	A	-	C	T	GAGTG	AT	CT	C	T	A	T	C	A	G	A	G	T	G	C
G113	a1	b1	AP1	BP1	a1b1	C	A	A	C	TT	TG	G	C	C	T	T	GA	A	C	T	G	T	G	A	AGA	T	A	G	T	A	A	-	C	T	GAGTG	AT	CT	C	T	A	T	C	A	G	A	G	T	G	C
G114	a1	b1	AP1	BP1	a1b1	C	A	A	C	TT	TG	G	C	C	T	T	GA	A	C	T	G	T	G	A	AGA	T	A	G	T	A	A	-	C	T	GAGTG	AT	CT	C	T	A	T	C	A	G	A	G	T	G	C
G115	a26	b1	AP1	BP1	a26b1	C	A	A	C	TT	TG	G	C	C	T	T	GA	A	C	T	G	T	G	-	AGA	T	A	G	T	A	A	-	C	T	GAGTG	AT	CT	C	T	A	T	C	A	G	A	G	T	G	C
G116	a26	b1	AP1	BP1	a26b1	C	A	A	C	TT	TG	G	C	C	T	T	GA	A	C	T	G	T	G	-	AGA	T	A	G	T	A	A	-	C	T	GAGTG	AT	CT	C	T	A	T	C	A	G	A	G	T	G	C
G117	a16	b24	AP1	BP1	a16b24	C	A	A	C	TT	TG	G	C	C	T	T	GA	A	C	T	G	T	G	A	AGA	T	A	G	T	A	A	-	C	T	GAGTG	AT	CT	C	T	A	T	C	A	G	A	G	T	G	C
G118	a1	b1	AP1	BP1	a1b1	C	A	A	C	TT	TG	G	C	C	T	T	GA	A	C	T	G	T	G	A	AGA	T	A	G	T	A	A	-	C	T	GAGTG	AT	CT	C	T	A	T	C	A	G	A	G	T	G	C
G119	a1	b1	AP1	BP1	a1b1	C	A	A	C	TT	TG	G	C	C	T	T	GA	A	C	T	G	T	G	A	AGA	T	A	G	T	A	A	-	C	T	GAGTG	AT	CT	C	T	A	T	C	A	G	A	G	T	G	C
G120	a1	b53	AP1	BP1	a1b53	C	A	A	C	TT	TG	G	C	C	T	T	GA	A	C	T	G	T	G	A	AGA	T	A	G	T	A	A	-	C	T	GAGTG	AT	CT	C	T	A	T	C	A	G	A	G	T	G	C
G121	a1	b1	AP1	BP1	a1b1	C	A	A	C	TT	TG	G	C	C	T	T	GA	A	C	T	G	T	G	A	AGA	T	A	G	T	A	A	-	C	T	GAGTG	AT	CT	C	T	A	T	C	A	G	A	G	T	G	C
G122	a1	b55	AP1	BP1	a1b55	C	A	A	C	TT	TG	G	C	C	T	T	GA	A	C	T	G	T	G	A	AGA	T	A	G	T	A	A	-	C	T	GAGTG	AT	CT	C	T	A	T	C	A	G	A	G	T	G	C
G123	a37	b75	AP1	BP1	a37b75	C	A	A	C	TT	TG	G	C	C	T	T	GA	A	C	T	G	T	G	A	AGA	T	A	G	T	A	A	-	C	T	GAGTG	AT	CT	C	T	A	T	C	A	G	A	G	T	G	C
G124	a26	b1	AP1	BP1	a26b1	C	A	A	C	TT	TG	G	C	C	T	T	GA	A	C	T	G	T	G	-	AGA	T	A	G	T	A	A	-	C	T	GAGTG	AT	CT	C	T	A	T	C	A	G	A	G	T	G	C
G125	a1	b1	AP1	BP1	a1b1	C	A	A	C	TT	TG	G	C	C	T	T	GA	A	C	T	G	T	G	A	AGA	T	A	G	T	A	A	-	C	T	GAGTG	AT	CT	C	T	A	T	C	A	G	A	G	T	G	C
G126	a1	b36	AP1	BP1	a1b36	C	A	A	C	TT	TG	G	C	C	T	T	GA	A	C	T	G	T	G	A	AGA	T	A	G	T	A	A	-	C	T	GAGTG	AT	CT	C	T	A	T	C	A	G	A	G	T	G	C
G127	a1	b37	AP1	BP1	a1b37	C	A	A	C	TT	TG	G	C	C	T	T	GA	A	C	T	G	T	G	A	AGA	T	A	G	T	A	A	-	C	T	GAGTG	AT	CT	C	T	A	T	C	A	G	A	G	T	G	C
G128	a1	b1	AP1	BP1	a1b1	C	A	A	C	TT	TG	G	C	C	T	T	GA	A	C	T	G	T	G	A	AGA	T	A	G	T	A	A	-	C	T	GAGTG	AT	CT	C	T	A	T	C	A	G	A	G	T	G	C
G129	a1	b23	AP1	BP1	a1b23	C	A	A	C	TT	TG	G	C	C	T	T	GA	A	C	T	G	T	G	A	AGA	T	A	G	T	A	A	-	C	T	GAGTG	AT	CT	C	T	A	T	C	A	G	A	G	T	G	C
G130	a1	b1	AP1	BP1	a1b1	C	A	A	C	TT	TG	G	C	C	T	T	GA	A	C	T	G	T	G	A	AGA	T	A	G	T	A	A	-	C	T	GAGTG	AT	CT	C	T	A	T	C	A	G	A	G	T	G	C
G131	a50	b1	AP1	BP1	a50b1	C	A	A	C	TT	TG	G	C	C	T	T	GA	A	C	T	G	T	G	A	AGA	T	A	G	G	G	T	-	C	T	GAGTG	AT	CT	C	T	A	T	C	A	G	A	G	T	G	C
G132	a1	b5	AP1	BP7	a1b5	C	A	A	C	TT	TG	G	C	C	T	T	GA	A	C	T	G	T	G	A	AGA	T	A	G	T	A	A	-	C	T	GAGTG	AT	CT	C	T	A	T	C	A	G	A	G	T	G	C
G133	a1	b23	AP1	BP1	a1b23	C	A	A	C	TT	TG	G	C	C	T	T	GA	A	C	T	G	T	G	A	AGA	T	A	G	T	A	A	-	C	T	GAGTG	AT	CT	C	T	A	T	C	A	G	A	G	T	G	C
G142	a1	b1	AP1	BP1	a1b1	C	A	A	C	TT	TG	G	C	C	T	T	GA	A	C	T	G	T	G	A	AGA	T	A	G	T	A	A	-	C	T	GAGTG	AT	CT	C	T	A	T	C	A	G	A	G	T	G	C
G143	a33	b67	AP1	BP1	a33b67	C	A	A	C	TT	TG	G	C	C	T	T	GA	A	C	T	G	T	G	A	AGA	T	A	G	T	A	A	-	C	T	GAGTG	AT	CT	C	T	A	T	C	A	G	A	G	T	G	C
G144	a1	b38	AP1	BP1	a1b38	C	A	A	C	TT	TG	G	C	C	T	T	GA	A	C	T	G	T	G	A	AGA	T	A	G	T	A	A	-	C	T	GAGTG	AT	CT	C	T	A	T	C	A	G	A	G	T	G	C
G145	a1	b60	AP1	BP1	a1b60	C	A	A	C	TT	TG	G	C	C	T	T	GA	A	C	T	G	T	G	A	AGA	T	A	G	T	A	A	-	C	T	GAGTG	AT	CT	C	T	A	T	C	A	G	A	G	T	G	C
G146	a27	b58	AP1	BP1	a27b58	C	A	A	C	TT	TG	G	C	C	T	T	GA	A	C	T	G	T	G	A	AGA	T	A	G	T	A	A	-	C	T	GAGTG	AT	CT	C	T	A	T	C	A	G	A	G	T	G	C
G147	a59	b3	AP1	BP1	a59b3	C	A	A	C	TT	TG	G	C	C	T	T	GA	A	C	T	G	T	G	A	AGA	T	A	G	T	A	A	-	C	T	GAGTG	AT	CT	T	T	A	C	T	G	A	T	A	-	G	C
G148	a1	b56	AP1	BP1	a1b56	C	A	A	C	TT	TG	G	C	C	T	T	GA	A	C	T	G	T	G	A	AGA	T	A	G	T	A	A	-	C	T	GAGTG	AT	CT	C	T	A	T	C	A	G	A	A	T	G	C
G149	a1	b35	AP1	BP1	a1b35	C	A	A	C	TT	TG	G	C	C	T	T	GA	A	C	T	G	T	G	A	AGA	T	A	G	T	A	A	-	C	T	GAGTG	AT	CT	C	T	A	T	C	A	G	A	A	T	G	C
G150	a1	b70	AP1	BP1	a1b70	C	A	A	C	TT	TG	G	C	C	T	T	GA	A	C	T	G	T	G	A	AGA	T	A	G	T	A	A	-	C	T	GAGTG	AT	CT	C	T	A	T	C	A	G	A	A	T	G	C
G151	a1	b1	AP1	BP1	a1b1	C	A	A	C	TT	TG	G	C	C	T	T	GA	A	C	T	G	T	G	A	AGA	T	A	G	T	A	A	-	C	T	GAGTG	AT	CT	C	T	A	T	C	A	G	A	A	T	G	C
G152	a3	b22	AP1	BP1	a3b22	C	A	A	C	TT	TG	G	C	C	T	T	GA	A	C	T	G	T	G	A	AGA	T	A	G	T	A	A	-	C	T	GAGTG	AT	CT	C	T	A	T	C	A	G	A	A	T	G	T
G153	a17	b65	AP1	BP1	a17b65	C	A	A	C	TT	TG	G	C	C	T	T	GA	A	C	T	G	T	G	A	AGA	T	A	G	T	A	A	-	C	T	GAGTG	AT	CT	C	T	A	T	C	A	G	A	A	T	G	C
G154	a1	b30	AP1	BP1	a1b30	C	A	A	C	TT	TG	G	C	C	T	T	GA	A	C	T	G	T	G	A	AGA	T	A	G	T	A	A	-	C	T	GAGTG	AT	CT	C	T	A	T	C	A	G	A	A	T	G	C
G155	a1	b22	AP1	BP1	a1b22	C	A	A	C	TT	TG	G	C	C	T	T	GA	A	C	T	G	T	G	A	AGA	T	A	G	T	A	A	-	C	T	GAGTG	AT	CT	C	T	A	T	C	A	G	A	A	T	G	C
G156	a1	b1	AP1	BP1	a1b1	C	A	A	C	TT	TG	G	C	C	T	T	GA	A	C	T	G	T	G	A	AGA	T	A	G	T	A	A	-	C	T	GAGTG	AT	CT	C	T	A	T	C	A	G	A	A	T	G	C
G157	a1	b1	AP1	BP1	a1b1	C	A	A	C	TT	TG	G	C	C	T	T	GA	A	C	T	G	T	G	A	AGA	T	A	G	T	A	A	-	C	T	GAGTG	AT	CT	C	T	A	T	C	A	G	A	A	T	G	C
G158	a12	b23	AP1	BP1	a12b23	C	A	A	C	TT	TG	G	C	C	T	T	GA	A	T	T	G	T	G	-	AGA	T	A	G	T	A	A	-	C	T	GAGTG	AT	CT	C	T	A	T	C	A	G	A	A	T	G	C
G159	a1	b1	AP1	BP1	a1b1	C	A	A	C	TT	TG	G	C	C	T	T	GA	A	C	T	G	T	G	A	AGA	T	A	G	T	A	A	-	C	T	GAGTG	AT	CT	C	T	A	T	C	A	G	A	A	T	G	C
G160	a1	b27	AP1	BP1	a1b27	C	A	A	C	TT	TG	G	C	C	T	T	GA	A	C	T	G	T	G	A	AGA	T	A	G	T	A	A	-	C	T	GAGTG	AT	CT	C	T	A	T	C	A	G	A	A	T	G	C
G161	a1	b1	AP1	BP1	a1b1	C	A	A	C	TT	TG	G	C	C	T	T	GA	A	C	T	G	T	G	A	AGA	T	A	G	T	A	A	-	C	T	GAGTG	AT	CT	C	T	A	T	C	A	G	A	A	T	G	C
G162	a49	b59	AP1	BP1	a49b59	C	A	A	C	TT	TG	G	C	C	T	T	GA	A	T	T	G	T	G	A	AGA	T	A	G	G	G	T	-	C	T	GAGTG	AT	CT	C	T	A	T	C	A	G	A	A	T	G	C
G163	a1	b7	AP1	BP1	a1b7	C	A	A	C	TT	TG	G	C	C	T	T	GA	A	C	T	G	T	G	A	AGA	T	A	G	T	A	A	-	C	T	GAGTG	AT	CT	C	T	A	T	C	A	G	A	A	T	G	C
G164	a5	b1	AP1	BP1	a5b1	C	A	A	C	TT	TG	G	C	C	T	T	GA	A	C	T	G	T	G	A	AGA	T	A	G	T	A	A	-	C	T	GAGTG	AT	CT	C	T	A	T	C	A	G	A	A	T	G	C
G165	a62	b10	AP1	BP1	a62b10	C	A	A	C	TT	TG	G	C	C	T	T	GA	A	T	T	G	T	G	-	AGA	T	A	G	T	A	A	-	C	T	GAGTG	AT	CT	C	T	A	T	C	A	G	A	A	T	G	C
G166	a26	b39	AP1	BP1	a26b39	C	A	A	C	TT	TG	G	C	C	T	T	GA	A	C	T	G	T	G	-	AGA	T	A	G	T	A	A	-	C	T	GAGTG	AT	CT	C	T	A	T	C	A	G	A	A	T	G	C
G167	a1	b51	AP1	BP1	a1b51	C	A	A	C	TT	TG	G	C	C	T	T	GA	A	C	T	G	T	G	A	AGA	T	A	G	T	A	A	-	C	T	GAGTG	AT	CT	C	T	A	T	C	A	G	A	A	T	G	C
G168	a1	b54	AP1	BP1	a1b54	C	A	A	C	TT	TG	G	C	C	T	T	GA	A	C	T	G	T	G	A	AGA	T	A	G	T	A	A	-	C	T	GAGTG	AT	CT	C	T	A	T	C	A	G	A	A	T	G	C
G169	a14	b1	AP12	BP1	a14b1	C	A	A	C	TT	TG	G	C	C	T	T	GA	A	C	T	A	T	G	A	AGA	T	A	G	T	A	A	-	C	T	GAGTG	AT	CT	C	T	A	T	C	A	G	A	A	T	G	C
G170	a1	b4	AP1	BP1	a1b4	C	A	A	C	TT	TG	G	C	C	T	T	GA	A	C	T	G	T	G	A	AGA	T	A	G	T	A	A	-	C	T	GAGTG	AT	CT	C	T	A	T	C	A	G	A	A	T	G	C
G171	a47	b1	AP1	BP1	a47b1	C	A	A	C	TT	TG	G	C	C	T	T	GA	A	C	C	G	T	G	A	AGA	T	A	G	G	G	T	-	C	T	GAGTG	AT	CT	C	T	A	T	C	A	G	A	A	T	G	C
G172	a1	b21	AP1	BP1	a1b21	C	A	A	C	TT	TG	G	C	C	T	T	GA	A	C	T	G	T	G	A	AGA	T	A	G	T	A	A	-	C	T	GAGTG	AT	CT	C	T	A	T	C	A	G	A	A	T	G	C
G173	a1	b26	AP1	BP1	a1b26	C	A	A	C	TT	TG	G	C	C	T	T	GA	A	C	T	G	T	G	A	AGA	T	A	G	T	A	A	-	C	T	GAGTG	AT	CT	C	T	A	T	C	A	G	A	A	T	G	C
G174	a4	b9	AP1	BP1	a4b9	C	A	A	C	TT	TG	G	C	C	T	T	GA	A	C	T	G	T	G	A	AGA	T	A	G	T	A	A	-	C	T	GAGTG	AT	CT	C	T	A	T	C	A	G	A	A	T	G	C
G175	a1	b64	AP1	BP1	a1b64	C	A	A	C	TT	TG	G	C	C	T	T	GA	A	C	T	G	T	G	A	AGA	T	A	G	T	A	A	-	C	T	GAGTG	AT	CT	C	T	A	T	C	A	G	A	A	T	G	C
G176	a1	b22	AP1	BP1	a1b22	C	A	A	C	TT	TG	G	C	C	T	T	GA	A	C	T	G	T	G	A	AGA	T	A	G	T	A	A	-	C	T	GAGTG	AT	CT	C	T	A	T	C	A	G	A	A	T	G	C
G177	a14	b1	AP12	BP1	a14b1	C	A	A	C	TT	TG	G	C	C	T	T	GA	A	C	T	A	T	G	A	AGA	T	A	G	T	A	A	-	C	T	GAGTG	AT	CT	C	T	A	T	C	A	G	A	A	T	G	C
G178	a1	b1	AP1	BP1	a1b1	C	A	A	C	TT	TG	G	C	C	T	T	GA	A	C	T	G	T	G	A	AGA	T	A	G	T	A	A	-	C	T	GAGTG	AT	CT	C	T	A	T	C	A	G	A	A	T	G	C
G179	a1	b21	AP1	BP1	a1b21	C	A	A	C	TT	TG	G	C	C	T	T	GA	A	C	T	G	T	G	A	AGA	T	A	G	T	A	A	-	C	T	GAGTG	AT	CT	C	T	A	T	C	A	G	A	A	T	G	C
G180	a46	b63	AP1	BP1	a46b63	C	A	A	C	TT	TG	G	C	C	T	T	GA	A	C	C	G	T	G	A	AGA	T	A	G	G	G	T	-	C	T	GAGTG	AT	CT	C	T	A	T	C	A	G	A	A	T	G	C
G181	a1	b57	AP1	BP1	a1b57	C	A	A	C	TT	TG	G	C	C	T	T	GA	A	C	T	G	T	G	A	AGA	T	A	G	T	A	A	-	C	T	GAGTG	AT	CT	C	T	A	T	C	A	G	A	A	T	G	C
Note: The SNPs or InDels with orange background were in the 5' and 3' untranslated region; those with light green were in the exon region which caused amino acid change; those with light blue were in the exon region which didn't cause amino acid change; while the others were in the intron region. Ag indicates the SNPs or InDels of AhGPAT9A.
[truncated: 74 more columns]
