# Supplementary material for: Characterization of glycerol-3-phosphate acyltransferase 9 (AhGPAT9) genes, their allelic polymorphism and association with oil content in peanut (Arachis hypogaea L.)
Source: Sci Rep. 2020 Sep 4;10:14648. doi: 10.1038/s41598-020-71578-7 (PMC7474056; doi:10.1038/s41598-020-71578-7)
Supplement: Supplementary file 4 — Supplementary file4 [file 41598_2020_71578_MOESM4_ESM.xlsx]

## Sheet: S2 Table
S1 Table SNPs and InDels identified in the partial sequences of AhGPAT9B of peanut.
Germplasm code	A Haplotypes	B Haplotypes	A protein type	B protein type	A genotype	B genotype	AB genotype	M119	M120	M121	M122	M123	M124	M125	M126	M127	M128	M129	M130	M131	M132	M133	M134	M135	M136	M137	M138	M139	M140	M141	M142	M143	M144	M145	M146	M147	M148	M149	M150	M151	M152	M153	M154	M155	M156	M157	M158	M159	M160
								A/G	G/A	T/C	A/G	T/C	A/C	A/C	A/C	T/C	AG/CT	T/C	T/C	T/C	C/T	T/C	G/A	A/G	T/A	delT	A/G	A/G	insT	C/G	G/A	T/C	G/A	A/C	G/A	delAT	A/T	insT	insA	T/C	T/A	G/A	insA	G/A	A/T	T/C	T/G	C/G	G/A
								Bg.-218	Bg.-185	Bg.247	Bg.286	Bg.670	Bg.1298	Bg.1315	Bg.1321	Bg.1336	Bg.1520-1521	Bg.1523	Bg.1533	Bg.1544	Bg.1560	Bg.1568	Bg.1594	Bg.1601	Bg.1604	Bg.1613	Bg.1642	Bg.1645	Bg.1662	Bg.1673	Bg.1685	Bg.1733	Bg.1747	Bg.1792	Bg.1794	Bg.1847-1848	Bg.1851	Bg.1853	Bg.1853	Bg.1869	Bg.1878	Bg.1907	Bg.1944	Bg.1964	Bg.1974	Bg.1998	Bg.2044	Bg.2056	Bg.2058
																																M109T	A114T	R129R	R129R
G1	a1	b23	AP1	BP1	a1a1	b23b23	a1b23	A	G	T	A	C	A	A	A	T	AG	T	T	T	C	T	G	A	T	T	A	A	-	C	G	T	G	A	G	A	A	-	-	T	T	G	-	G	A	T	T	C	G
G2	a1	b74	AP1	BP1	a1a1	b74b74	a1b74	A	G	T	A	T	A	A	A	T	AG	T	T	T	C	T	G	A	T	T	A	A	-	C	G	T	G	A	G	A	A	-	-	T	T	G	-	G	A	T	T	C	G
G3	a27	b23	AP1	BP1	a27a27	b23b23	a27b23	A	G	T	A	C	A	A	A	T	AG	T	T	T	C	T	G	A	T	T	A	A	-	C	G	T	G	A	G	A	A	-	-	T	T	G	-	G	A	T	T	C	G
G4	a1	b23	AP1	BP1	a1a1	b23b23	a1b23	A	G	T	A	C	A	A	A	T	AG	T	T	T	C	T	G	A	T	T	A	A	-	C	G	T	G	A	G	A	A	-	-	T	T	G	-	G	A	T	T	C	G
G5	a1	b23	AP1	BP1	a1a1	b23b23	a1b23	A	G	T	A	C	A	A	A	T	AG	T	T	T	C	T	G	A	T	T	A	A	-	C	G	T	G	A	G	A	A	-	-	T	T	G	-	G	A	T	T	C	G
G6	a7	b1	AP2	BP1	a7a7	b1b1	a7b1	A	G	T	A	T	A	A	A	T	AG	T	T	T	C	T	G	A	T	T	A	A	-	C	G	T	G	A	G	A	A	-	-	T	T	G	-	G	A	T	T	C	G
G7	a1	b66	AP1	BP1	a1a1	b66b66	a1b66	A	G	T	A	T	A	A	A	T	CT	T	T	T	T	C	A	G	A	T	G	A	T	G	A	T	G	C	G	A	A	-	-	T	A	A	A	G	A	C	T	C	A
G8	a1	b1	AP1	BP1	a1a1	b1b1	a1b1	A	G	T	A	T	A	A	A	T	AG	T	T	T	C	T	G	A	T	T	A	A	-	C	G	T	G	A	G	A	A	-	-	T	T	G	-	G	A	T	T	C	G
G9	a26	b20	AP1	BP1	a26a26	b20b20	a26b20	A	G	T	A	T	A	A	A	T	AG	T	T	T	C	T	G	A	T	T	A	A	-	C	G	T	G	A	G	A	A	-	-	T	T	G	-	G	A	T	T	C	G
G10	a10	b68	AP3	BP1	a10a10	b68b68	a10b68	A	G	T	A	T	A	A	A	T	CT	T	C	T	T	C	A	G	A	T	G	A	T	G	A	T	G	C	G	A	A	-	-	T	T	G	-	G	A	T	T	C	G
G11	a1	b1	AP1	BP1	a1a1	b1b1	a1b1	A	G	T	A	T	A	A	A	T	AG	T	T	T	C	T	G	A	T	T	A	A	-	C	G	T	G	A	G	A	A	-	-	T	T	G	-	G	A	T	T	C	G
G12	a1	b1	AP1	BP1	a1a1	b1b1	a1b1	A	G	T	A	T	A	A	A	T	AG	T	T	T	C	T	G	A	T	T	A	A	-	C	G	T	G	A	G	A	A	-	-	T	T	G	-	G	A	T	T	C	G
G13	a31	b50	AP1	BP1	a31a31	b50b50	a31b50	A	G	T	A	T	A	A	A	T	AG	T	T	T	C	T	G	A	T	T	A	A	-	C	G	T	G	A	G	A	A	T	-	T	T	G	-	G	A	T	T	C	G
G14	a43	b36	AP4	BP1	a43a43	b36b36	a43b36	A	G	T	A	T	A	A	A	T	AG	T	T	T	C	T	G	A	T	T	A	A	-	C	G	T	G	A	G	A	A	-	-	T	T	G	-	G	A	T	T	C	G
G15	a61	b1	AP1	BP1	a61a61	b1b1	a61b1	A	G	T	A	T	A	A	A	T	AG	T	T	T	C	T	G	A	T	T	A	A	-	C	G	T	G	A	G	A	A	-	-	T	T	G	-	G	A	T	T	C	G
G16	a1	b1	AP1	BP1	a1a1	b1b1	a1b1	A	G	T	A	T	A	A	A	T	AG	T	T	T	C	T	G	A	T	T	A	A	-	C	G	T	G	A	G	A	A	-	-	T	T	G	-	G	A	T	T	C	G
G17	a1	b52	AP1	BP1	a1a1	b52b52	a1b52	A	G	T	A	T	A	A	A	T	AG	T	T	T	C	T	G	A	T	T	A	A	-	C	G	T	G	A	G	A	A	-	-	T	T	G	-	G	A	C	T	C	G
G18	a1	b34	AP1	BP1	a1a1	b34b34	a1b34	G	A	T	A	T	A	A	A	T	AG	T	T	T	C	T	G	A	T	T	A	A	-	C	G	T	G	A	G	A	A	-	-	T	T	G	-	G	A	T	T	C	G
G19	a1	b1	AP1	BP1	a1a1	b1b1	a1b1	A	G	T	A	T	A	A	A	T	AG	T	T	T	C	T	G	A	T	T	A	A	-	C	G	T	G	A	G	A	A	-	-	T	T	G	-	G	A	T	T	C	G
G20	a18	b1	AP5	BP1	a18a18	b1b1	a18b1	A	G	T	A	T	A	A	A	T	AG	T	T	T	C	T	G	A	T	T	A	A	-	C	G	T	G	A	G	A	A	-	-	T	T	G	-	G	A	T	T	C	G
G21	a15	b71	AP1	BP1	a15a15	b71b71	a15b71	A	G	T	A	T	A	A	C	C	CT	T	C	T	T	C	A	G	A	T	G	A	T	G	A	T	G	A	G	A	A	-	-	T	T	G	-	G	A	T	T	C	G
G22	a1	b32	AP1	BP1	a1a1	b32b32	a1b32	A	G	T	A	T	A	A	C	T	AG	T	T	T	C	T	G	A	T	T	A	A	-	C	G	T	G	A	G	A	A	-	-	T	T	G	-	G	A	T	T	C	G
G23	a1	b62	AP1	BP1	a1a1	b62b62	a1b62	A	G	T	A	T	A	A	A	T	AG	T	T	T	C	T	G	A	T	T	A	A	-	C	G	T	G	A	G	A	A	-	-	T	T	G	-	G	A	T	T	C	G
G24	a53	b48	AP1	BP1	a53a53	b48b48	a53b48	A	G	T	A	T	A	A	A	T	AG	T	T	T	C	T	G	A	T	T	A	A	-	C	G	T	G	A	G	A	A	-	-	T	T	G	-	G	A	T	T	C	G
G25	a1	b1	AP1	BP1	a1a1	b1b1	a1b1	A	G	T	A	T	A	A	A	T	AG	T	T	T	C	T	G	A	T	T	A	A	-	C	G	T	G	A	G	A	A	-	-	T	T	G	-	G	A	T	T	C	G
G26	a26	b1	AP1	BP1	a26a26	b1b1	a26b1	A	G	T	A	T	A	A	A	T	AG	T	T	T	C	T	G	A	T	T	A	A	-	C	G	T	G	A	G	A	A	-	-	T	T	G	-	G	A	T	T	C	G
G27	a19	b2	AP1	BP1	a19a19	b2b2	a19b2	A	G	T	A	T	C	C	A	T	AG	C	T	T	C	T	G	A	T	T	A	A	-	C	G	T	G	A	G	A	A	-	-	T	T	G	-	A	A	C	G	G	A
G28	a45	b1	AP1	BP1	a45a45	b1b1	a45b1	A	G	T	A	T	A	A	A	T	AG	T	T	T	C	T	G	A	T	T	A	A	-	C	G	T	G	A	G	A	A	-	-	T	T	G	-	G	A	T	T	C	G
G29	a44	b12	AP1	BP1	a44a44	b12b12	a44b12	A	G	T	A	T	A	A	A	T	AG	C	T	T	C	T	G	A	T	T	A	A	-	C	G	T	G	A	G	A	A	-	-	T	T	G	-	G	A	T	T	C	G
G30	a20	b13	AP1	BP1	a20a20	b13b13	a20b13	A	G	T	A	T	A	A	A	T	AG	T	T	T	C	T	G	A	T	T	A	A	-	C	G	T	G	A	G	A	A	-	-	T	T	G	-	G	A	T	T	C	G
G31	a1	b69	AP1	BP1	a1a1	b69b69	a1b69	A	G	T	A	T	A	A	C	T	CT	T	C	T	T	C	A	G	A	T	G	A	T	G	A	T	G	C	G	A	A	-	-	T	T	G	-	G	A	T	T	C	G
G32	a1	b1	AP1	BP1	a1a1	b1b1	a1b1	A	G	T	A	T	A	A	A	T	AG	T	T	T	C	T	G	A	T	T	A	A	-	C	G	T	G	A	G	A	A	-	-	T	T	G	-	G	A	T	T	C	G
G33	a1	b47	AP1	BP1	a1a1	b47b47	a1b47	A	G	T	A	T	C	C	C	C	AG	T	T	T	C	T	G	A	T	T	A	A	-	C	G	T	G	A	G	A	A	-	-	T	T	G	-	G	A	T	T	C	G
G34	a38	b6	AP3	BP1	a38a38	b6b6	a38b6	A	G	T	A	T	A	A	A	T	CT	T	C	T	C	T	G	A	T	T	A	A	-	C	G	T	G	C	G	A	A	-	-	T	A	A	A	A	A	C	G	G	A
G35	a21	b72	AP1	BP1	a21a21	b72b72	a21b72	A	G	T	A	T	A	A	A	T	CT	T	C	T	T	C	A	G	A	T	G	G	T	G	A	T	G	A	A	A	A	-	-	T	T	G	-	G	A	T	T	C	G
G36	a1	b1	AP1	BP1	a1a1	b1b1	a1b1	A	G	T	A	T	A	A	A	T	AG	T	T	T	C	T	G	A	T	T	A	A	-	C	G	T	G	A	G	A	A	-	-	T	T	G	-	G	A	T	T	C	G
G37	a54	b33	AP1	BP2	a54a54	b33b33	a54b33	A	G	T	A	T	A	A	A	T	AG	T	T	T	C	T	G	A	T	T	A	A	-	C	G	T	G	A	G	A	A	-	-	T	T	G	-	G	A	T	T	C	G
G38	a48	b1	AP1	BP1	a48a48	b1b1	a48b1	A	G	T	A	T	A	A	A	T	AG	T	T	T	C	T	G	A	T	T	A	A	-	C	G	T	G	A	G	A	A	-	-	T	T	G	-	G	A	T	T	C	G
G39	a1	b1	AP1	BP1	a1a1	b1b1	a1b1	A	G	T	A	T	A	A	A	T	AG	T	T	T	C	T	G	A	T	T	A	A	-	C	G	T	G	A	G	A	A	-	-	T	T	G	-	G	A	T	T	C	G
G40	a1	b45	AP1	BP1	a1a1	b45b45	a1b45	A	G	T	A	T	A	A	A	T	AG	T	T	T	C	T	G	A	T	T	A	A	-	C	G	T	G	A	G	A	A	-	-	T	T	G	-	G	A	T	T	C	G
G41	a1	b1	AP1	BP1	a1a1	b1b1	a1b1	A	G	T	A	T	A	A	A	T	AG	T	T	T	C	T	G	A	T	T	A	A	-	C	G	T	G	A	G	A	A	-	-	T	T	G	-	G	A	T	T	C	G
G42	a22	b36	AP6	BP1	a22a22	b36b36	a22b36	A	G	T	A	T	A	A	A	T	AG	T	T	T	C	T	G	A	T	T	A	A	-	C	G	T	G	A	G	A	A	-	-	T	T	G	-	G	A	T	T	C	G
G43	a1	b1	AP1	BP1	a1a1	b1b1	a1b1	A	G	T	A	T	A	A	A	T	AG	T	T	T	C	T	G	A	T	T	A	A	-	C	G	T	G	A	G	A	A	-	-	T	T	G	-	G	A	T	T	C	G
G44	a9	b42	AP7	BP1	a9a9	b42b42	a9b42	G	A	T	A	T	A	A	A	T	AG	T	T	T	C	T	G	A	T	T	A	A	-	C	G	T	G	A	G	A	A	-	-	T	T	G	-	G	A	T	T	C	G
G45	a1	b1	AP1	BP1	a1a1	b1b1	a1b1	A	G	T	A	T	A	A	A	T	AG	T	T	T	C	T	G	A	T	T	A	A	-	C	G	T	G	A	G	A	A	-	-	T	T	G	-	G	A	T	T	C	G
G46	a23	b1	AP1	BP1	a23a23	b1b1	a23b1	A	G	T	A	T	A	A	A	T	AG	T	T	T	C	T	G	A	T	T	A	A	-	C	G	T	G	A	G	A	A	-	-	T	T	G	-	G	A	T	T	C	G
G47	a1	b14	AP1	BP1	a1a1	b14b14	a1b14	A	G	T	A	T	A	A	A	T	AG	T	T	T	C	T	G	A	T	T	A	A	-	C	G	T	G	A	G	A	A	-	-	T	T	G	-	G	A	T	T	C	G
G48	a1	b40	AP1	BP1	a1a1	b40b40	a1b40	A	G	T	A	T	A	A	A	T	AG	T	T	T	C	T	G	A	T	T	A	A	-	C	G	T	G	A	G	A	A	-	-	T	T	G	-	G	A	T	T	C	G
G49	a24	b1	AP1	BP1	a24a24	b1b1	a24b1	A	G	T	A	T	A	A	A	T	AG	T	T	T	C	T	G	A	T	T	A	A	-	C	G	T	G	A	G	A	A	-	-	T	T	G	-	G	A	T	T	C	G
G50	a1	b1	AP1	BP1	a1a1	b1b1	a1b1	A	G	T	A	T	A	A	A	T	AG	T	T	T	C	T	G	A	T	T	A	A	-	C	G	T	G	A	G	A	A	-	-	T	T	G	-	G	A	T	T	C	G
G51	a1	b11	AP1	BP1	a1a1	b11b11	a1b11	A	G	T	A	T	A	A	A	T	AG	T	T	C	C	T	G	A	T	T	A	A	-	C	G	T	G	A	G	A	A	-	-	T	T	G	-	G	A	T	T	C	G
G53	a35	b11	AP1	BP1	a35a35	b11b11	a35b11	A	G	T	A	T	A	A	A	T	AG	T	T	C	C	T	G	A	T	T	A	A	-	C	G	T	G	A	G	A	A	-	-	T	T	G	-	G	A	T	T	C	G
G54	a26	b1	AP1	BP1	a26a26	b1b1	a26b1	A	G	T	A	T	A	A	A	T	AG	T	T	T	C	T	G	A	T	T	A	A	-	C	G	T	G	A	G	A	A	-	-	T	T	G	-	G	A	T	T	C	G
G55	a1	b1	AP1	BP1	a1a1	b1b1	a1b1	A	G	T	A	T	A	A	A	T	AG	T	T	T	C	T	G	A	T	T	A	A	-	C	G	T	G	A	G	A	A	-	-	T	T	G	-	G	A	T	T	C	G
G56	a51	b61	AP8	BP1	a51a51	b61	a51b61	A	G	T	A	T	A	A	A	T	AG	T	T	C	C	T	G	A	T	T	A	A	-	C	G	T	G	A	G	A	A	-	-	T	T	G	-	G	A	T	T	C	G
G57	a1	b1	AP1	BP1	a1a1	b1b1	a1b1	A	G	T	A	T	A	A	A	T	AG	T	T	T	C	T	G	A	T	T	A	A	-	C	G	T	G	A	G	A	A	-	-	T	T	G	-	G	A	T	T	C	G
G58	a55	b1	AP1	BP1	a55a55	b1b1	a55b1	A	G	T	A	T	A	A	A	T	AG	T	T	T	C	T	G	A	T	T	A	A	-	C	G	T	G	A	G	A	A	-	-	T	T	G	-	G	A	T	T	C	G
G59	a52	b11	AP1	BP1	a52a52	b11b11	a52b11	A	G	T	A	T	A	A	A	T	AG	T	T	C	C	T	G	A	T	T	A	A	-	C	G	T	G	A	G	A	A	-	-	T	T	G	-	G	A	T	T	C	G
G60	a56	b1	AP1	BP1	a56a56	b1b1	a56b1	A	G	T	A	T	A	A	A	T	AG	T	T	T	C	T	G	A	T	T	A	A	-	C	G	T	G	A	G	A	A	-	-	T	T	G	-	G	A	T	T	C	G
G61	a42	b46	AP1	BP1	a42a42	b46b46	a42b46	A	G	T	A	T	A	A	A	T	AG	T	T	C	C	T	G	A	T	T	A	A	-	C	G	T	G	A	G	A	A	-	-	T	T	G	-	G	A	T	T	C	G
G62	a1	b11	AP1	BP1	a1a1	b11b11	a1b11	A	G	T	A	T	A	A	A	T	AG	T	T	C	C	T	G	A	T	T	A	A	-	C	G	T	G	A	G	A	A	-	-	T	T	G	-	G	A	T	T	C	G
G63	a1	b11	AP1	BP1	a1a1	b11b11	a1b11	A	G	T	A	T	A	A	A	T	AG	T	T	C	C	T	G	A	T	T	A	A	-	C	G	T	G	A	G	A	A	-	-	T	T	G	-	G	A	T	T	C	G
G64	a28	b43	AP1	BP3	a28a28	b43b43	a28b43	A	G	T	A	T	A	A	A	T	AG	T	T	T	C	T	G	A	T	T	A	A	-	C	G	T	G	A	G	A	A	-	-	T	T	G	-	G	A	T	T	C	G
G65	a64	b11	AP9	BP1	a64a64	b11b11	a64b11	A	G	T	A	T	A	A	A	T	AG	T	T	C	C	T	G	A	T	T	A	A	-	C	G	T	G	A	G	A	A	-	-	T	T	G	-	G	A	T	T	C	G
G66	a63	b1	AP10	BP1	a63a63	b1b1	a63b1	A	G	T	A	T	A	A	A	T	AG	T	T	T	C	T	G	A	T	T	A	A	-	C	G	T	G	A	G	A	A	-	-	T	T	G	-	G	A	T	T	C	G
G67	a57	b15	AP11	BP4	a57a57	b15b15	a57b15	A	G	T	A	T	A	A	A	T	AG	T	T	T	C	T	G	A	T	T	A	A	-	C	G	T	G	A	G	A	A	-	-	T	T	G	-	G	A	T	T	C	G
G68	a60	b73	AP1	BP1	a60a60	b73b73	a60b73	A	G	T	A	T	A	A	A	T	AG	T	T	T	C	T	G	A	T	T	A	A	-	C	G	T	G	A	G	A	A	-	-	T	T	G	-	G	A	T	T	C	G
G69	a1	b36	AP1	BP1	a1a1	b36b36	a1b36	A	G	T	A	T	A	A	A	T	AG	T	T	T	C	T	G	A	T	T	A	A	-	C	G	T	G	A	G	A	A	-	-	T	T	G	-	G	A	T	T	C	G
G70	a13	b1	AP1	BP1	a13a13	b1b1	a13b1	A	G	T	A	T	A	A	A	T	AG	T	T	T	C	T	G	A	T	T	A	A	-	C	G	T	G	A	G	A	A	-	-	T	T	G	-	G	A	T	T	C	G
G71	a41	b16	AP1	BP1	a41a41	b16b16	a41b16	A	G	T	A	T	A	A	A	T	AG	T	T	T	C	T	G	A	T	T	A	A	-	C	G	T	G	A	G	A	A	-	-	T	T	G	-	G	A	T	T	C	G
G72	a26	b1	AP1	BP1	a26a26	b1b1	a26b1	A	G	T	A	T	A	A	A	T	AG	T	T	T	C	T	G	A	T	T	A	A	-	C	G	T	G	A	G	A	A	-	-	T	T	G	-	G	A	T	T	C	G
G73	a6	b25	AP1	BP1	a6a6	b25b25	a6b25	A	G	T	G	C	A	A	A	T	AG	T	T	T	C	T	G	A	T	T	A	A	-	C	G	T	G	A	G	A	A	-	-	T	T	G	-	G	A	T	T	C	G
G74	a60	b23	AP1	BP1	a60a60	b23b23	a60b23	A	G	T	A	C	A	A	A	T	AG	T	T	T	C	T	G	A	T	T	A	A	-	C	G	T	G	A	G	A	A	-	-	T	T	G	-	G	A	T	T	C	G
G75	a36	b17	AP1	BP1	a36a36	b17b17	a36b17	A	G	T	A	T	A	A	A	T	AG	T	T	T	C	T	G	A	T	T	A	A	-	C	G	T	G	A	G	A	A	-	-	C	T	G	-	G	A	T	T	C	G
G76	a15	b18	AP1	BP1	a15a15	b18b18	a15b18	A	G	T	A	T	A	A	A	T	AG	T	T	T	C	T	G	A	T	T	A	A	-	C	G	T	G	A	G	A	A	-	-	T	T	G	-	G	T	T	T	C	G
G77	a6	b29	AP1	BP5	a6a6	b29b29	a6b29	A	G	T	A	T	A	A	A	T	AG	T	T	C	C	T	G	A	T	T	A	A	-	C	G	T	G	A	G	A	A	-	-	T	T	G	-	G	A	T	T	C	G
G78	a6	b1	AP1	BP1	a6a6	b1b1	a6b1	A	G	T	A	T	A	A	A	T	AG	T	T	T	C	T	G	A	T	T	A	A	-	C	G	T	G	A	G	A	A	-	-	T	T	G	-	G	A	T	T	C	G
G79	a34	b1	AP1	BP1	a34a34	b1b1	a34b1	A	G	T	A	T	A	A	A	T	AG	T	T	T	C	T	G	A	T	T	A	A	-	C	G	T	G	A	G	A	A	-	-	T	T	G	-	G	A	T	T	C	G
G80	a36	b23	AP1	BP1	a36a36	b23b23	a36b23	A	G	T	A	C	A	A	A	T	AG	T	T	T	C	T	G	A	T	T	A	A	-	C	G	T	G	A	G	A	A	-	-	T	T	G	-	G	A	T	T	C	G
G81	a5	b1	AP1	BP1	a5a5	b1b1	a5b1	A	G	T	A	T	A	A	A	T	AG	T	T	T	C	T	G	A	T	T	A	A	-	C	G	T	G	A	G	A	A	-	-	T	T	G	-	G	A	T	T	C	G
G82	a58	b11	AP1	BP1	a58a58	b11b11	a58b11	A	G	T	A	T	A	A	A	T	AG	T	T	C	C	T	G	A	T	T	A	A	-	C	G	T	G	A	G	A	A	-	-	T	T	G	-	G	A	T	T	C	G
G83	a4	b28	AP1	BP1	a4a4	b28b28	a4b28	A	G	T	A	T	A	A	A	T	AG	T	T	T	C	T	G	A	T	T	A	A	-	C	G	T	G	A	G	A	A	-	-	T	T	G	-	G	A	T	T	C	G
G84	a11	b11	AP1	BP1	a11a11	b11b11	a11b11	A	G	T	A	T	A	A	A	T	AG	T	T	C	C	T	G	A	T	T	A	A	-	C	G	T	G	A	G	A	A	-	-	T	T	G	-	G	A	T	T	C	G
G85	a27	b11	AP1	BP1	a27a27	b11b11	a27b11	A	G	T	A	T	A	A	A	T	AG	T	T	C	C	T	G	A	T	T	A	A	-	C	G	T	G	A	G	A	A	-	-	T	T	G	-	G	A	T	T	C	G
G86	a1	b1	AP1	BP1	a1a1	b1b1	a1b1	A	G	T	A	T	A	A	A	T	AG	T	T	T	C	T	G	A	T	T	A	A	-	C	G	T	G	A	G	A	A	-	-	T	T	G	-	G	A	T	T	C	G
G87	a30	b1	AP1	BP1	a30a30	b1b1	a30b1	A	G	T	A	T	A	A	A	T	AG	T	T	T	C	T	G	A	T	T	A	A	-	C	G	T	G	A	G	A	A	-	-	T	T	G	-	G	A	T	T	C	G
G88	a27	b44	AP1	BP1	a27a27	b44b44	a27b44	A	G	T	A	T	A	A	A	T	AG	T	T	T	C	T	G	A	T	T	A	A	-	C	G	T	G	A	G	A	A	-	-	T	T	G	-	G	A	T	T	C	G
G89	a32	b19	AP1	BP1	a32a32	b19b19	a32b19	A	G	T	A	T	A	A	A	T	AG	T	T	T	C	T	G	A	T	T	A	A	-	C	G	T	G	A	G	A	A	-	-	T	T	G	-	G	A	T	T	C	G
G90	a27	b1	AP1	BP1	a27a27	b1b1	a27b1	A	G	T	A	T	A	A	A	T	AG	T	T	T	C	T	G	A	T	T	A	A	-	C	G	T	G	A	G	A	A	-	-	T	T	G	-	G	A	T	T	C	G
G91	a27	b41	AP1	BP1	a27a27	b41b41	a27b41	A	G	T	A	T	A	A	A	T	AG	T	T	C	C	T	G	A	T	T	A	A	-	C	G	T	G	A	G	A	A	-	-	T	T	G	-	G	A	T	T	C	G
G92	a1	b1	AP1	BP1	a1a1	b1b1	a1b1	A	G	T	A	T	A	A	A	T	AG	T	T	T	C	T	G	A	T	T	A	A	-	C	G	T	G	A	G	A	A	-	-	T	T	G	-	G	A	T	T	C	G
G93	a25	b11	AP1	BP1	a25a25	b11b11	a25b11	A	G	T	A	T	A	A	A	T	AG	T	T	C	C	T	G	A	T	T	A	A	-	C	G	T	G	A	G	A	A	-	-	T	T	G	-	G	A	T	T	C	G
G94	a8	b11	AP1	BP1	a8a8	b11b11	a8b11	A	G	T	A	T	A	A	A	T	AG	T	T	C	C	T	G	A	T	T	A	A	-	C	G	T	G	A	G	A	A	-	-	T	T	G	-	G	A	T	T	C	G
G95	a40	b1	AP1	BP1	a40a40	b1b1	a40b1	A	G	T	A	T	A	A	A	T	AG	T	T	T	C	T	G	A	T	T	A	A	-	C	G	T	G	A	G	A	A	-	-	T	T	G	-	G	A	T	T	C	G
G96	a2	b1	AP1	BP1	a2a2	b1b1	a2b1	A	G	T	A	T	A	A	A	T	AG	T	T	T	C	T	G	A	T	T	A	A	-	C	G	T	G	A	G	A	A	-	-	T	T	G	-	G	A	T	T	C	G
G97	a1	b1	AP1	BP1	a1a1	b1b1	a1b1	A	G	T	A	T	A	A	A	T	AG	T	T	T	C	T	G	A	T	T	A	A	-	C	G	T	G	A	G	A	A	-	-	T	T	G	-	G	A	T	T	C	G
G98	a1	b8	AP1	BP1	a1a1	b8b8	a1b8	A	G	T	A	T	A	A	A	T	AG	T	T	T	C	T	G	A	T	T	A	A	-	C	G	T	G	A	G	A	A	-	-	T	T	G	-	A	A	C	G	G	A
G99	a26	b1	AP1	BP1	a26a26	b1b1	a26b1	A	G	T	A	T	A	A	A	T	AG	T	T	T	C	T	G	A	T	T	A	A	-	C	G	T	G	A	G	A	A	-	-	T	T	G	-	G	A	T	T	C	G
G100	a1	b1	AP1	BP1	a1a1	b1b1	a1b1	A	G	T	A	T	A	A	A	T	AG	T	T	T	C	T	G	A	T	T	A	A	-	C	G	T	G	A	G	A	A	-	-	T	T	G	-	G	A	T	T	C	G
G101	a1	b49	AP1	BP1	a1a1	b49b49	a1b49	G	G	T	A	T	A	A	A	T	AG	T	T	T	C	T	G	A	T	T	A	A	-	C	G	T	G	A	G	A	A	-	-	T	T	G	-	G	A	T	T	C	G
G103	a29	b1	AP1	BP1	a29a29	b1b1	a29b1	A	G	T	A	T	A	A	A	T	AG	T	T	T	C	T	G	A	T	T	A	A	-	C	G	T	G	A	G	A	A	-	-	T	T	G	-	G	A	T	T	C	G
G104	a1	b1	AP1	BP1	a1a1	b1b1	a1b1	A	G	T	A	T	A	A	A	T	AG	T	T	T	C	T	G	A	T	T	A	A	-	C	G	T	G	A	G	A	A	-	-	T	T	G	-	G	A	T	T	C	G
G105	a1	b1	AP1	BP1	a1a1	b1b1	a1b1	A	G	T	A	T	A	A	A	T	AG	T	T	T	C	T	G	A	T	T	A	A	-	C	G	T	G	A	G	A	A	-	-	T	T	G	-	G	A	T	T	C	G
G106	a39	b1	AP1	BP1	a39a39	b1b1	a39b1	A	G	T	A	T	A	A	A	T	AG	T	T	T	C	T	G	A	T	T	A	A	-	C	G	T	G	A	G	A	A	-	-	T	T	G	-	G	A	T	T	C	G
G107	a1	b1	AP1	BP1	a1a1	b1b1	a1b1	A	G	T	A	T	A	A	A	T	AG	T	T	T	C	T	G	A	T	T	A	A	-	C	G	T	G	A	G	A	A	-	-	T	T	G	-	G	A	T	T	C	G
G108	a1	b36	AP1	BP1	a1a1	b36b36	a1b36	A	G	T	A	T	A	A	A	T	AG	T	T	T	C	T	G	A	T	T	A	A	-	C	G	T	G	A	G	A	A	-	-	T	T	G	-	G	A	T	T	C	G
G109	a1	b36	AP1	BP1	a1a1	b36b36	a1b36	A	G	T	A	T	A	A	A	T	AG	T	T	T	C	T	G	A	T	T	A	A	-	C	G	T	G	A	G	A	A	-	-	T	T	G	-	G	A	T	T	C	G
G110	a1	b1	AP1	BP1	a1a1	b1b1	a1b1	A	G	T	A	T	A	A	A	T	AG	T	T	T	C	T	G	A	T	T	A	A	-	C	G	T	G	A	G	A	A	-	-	T	T	G	-	G	A	T	T	C	G
G111	a38	b31	AP3	BP6	a38a38	b31b31	a38b31	A	G	T	A	T	A	A	A	T	AG	C	T	T	C	T	G	A	T	T	A	A	-	C	G	T	A	A	G	A	A	-	-	C	T	G	-	G	A	T	T	C	G
G112	a1	b1	AP1	BP1	a1a1	b1b1	a1b1	A	G	T	A	T	A	A	A	T	AG	T	T	T	C	T	G	A	T	T	A	A	-	C	G	T	G	A	G	A	A	-	-	T	T	G	-	G	A	T	T	C	G
G113	a1	b1	AP1	BP1	a1a1	b1b1	a1b1	A	G	T	A	T	A	A	A	T	AG	T	T	T	C	T	G	A	T	T	A	A	-	C	G	T	G	A	G	A	A	-	-	T	T	G	-	G	A	T	T	C	G
G114	a1	b1	AP1	BP1	a1a1	b1b1	a1b1	A	G	T	A	T	A	A	A	T	AG	T	T	T	C	T	G	A	T	T	A	A	-	C	G	T	G	A	G	A	A	-	-	T	T	G	-	G	A	T	T	C	G
G115	a26	b1	AP1	BP1	a26a26	b1b1	a26b1	A	G	T	A	T	A	A	A	T	AG	T	T	T	C	T	G	A	T	T	A	A	-	C	G	T	G	A	G	A	A	-	-	T	T	G	-	G	A	T	T	C	G
G116	a26	b1	AP1	BP1	a26a26	b1b1	a26b1	A	G	T	A	T	A	A	A	T	AG	T	T	T	C	T	G	A	T	T	A	A	-	C	G	T	G	A	G	A	A	-	-	T	T	G	-	G	A	T	T	C	G
G117	a16	b24	AP1	BP1	a16a16	b24b24	a16b24	A	G	T	A	C	A	A	A	T	AG	T	T	T	C	T	G	A	T	T	A	A	-	C	G	T	G	A	G	A	A	-	-	T	T	G	-	G	A	T	T	C	G
G118	a1	b1	AP1	BP1	a1a1	b1b1	a1b1	A	G	T	A	T	A	A	A	T	AG	T	T	T	C	T	G	A	T	T	A	A	-	C	G	T	G	A	G	A	A	-	-	T	T	G	-	G	A	T	T	C	G
G119	a1	b1	AP1	BP1	a1a1	b1b1	a1b1	A	G	T	A	T	A	A	A	T	AG	T	T	T	C	T	G	A	T	T	A	A	-	C	G	T	G	A	G	A	A	-	-	T	T	G	-	G	A	T	T	C	G
G120	a1	b53	AP1	BP1	a1a1	b53b53	a1b53	A	G	T	A	C	A	A	A	T	AG	T	T	T	C	T	G	A	T	T	A	A	-	C	G	T	G	A	G	A	A	-	-	T	T	G	-	G	A	T	T	C	G
G121	a1	b1	AP1	BP1	a1a1	b1b1	a1b1	A	G	T	A	T	A	A	A	T	AG	T	T	T	C	T	G	A	T	T	A	A	-	C	G	T	G	A	G	A	A	-	-	T	T	G	-	G	A	T	T	C	G
G122	a1	b55	AP1	BP1	a1a1	b55b55	a1b55	A	G	T	A	T	A	A	A	T	AG	T	T	T	C	T	G	A	T	T	A	A	-	C	G	T	G	C	G	A	A	-	-	T	A	A	A	A	A	T	T	C	G
G123	a37	b75	AP1	BP1	a37a37	b75b75	a37b75	A	G	T	A	T	A	A	A	T	CT	T	C	T	T	C	A	G	A	T	G	A	T	G	A	T	G	C	G	A	A	-	-	T	A	A	A	A	A	C	G	G	A
G124	a26	b1	AP1	BP1	a26a26	b1b1	a26b1	A	G	T	A	T	A	A	A	T	AG	T	T	T	C	T	G	A	T	T	A	A	-	C	G	T	G	A	G	A	A	-	-	T	T	G	-	G	A	T	T	C	G
G125	a1	b1	AP1	BP1	a1a1	b1b1	a1b1	A	G	T	A	T	A	A	A	T	AG	T	T	T	C	T	G	A	T	T	A	A	-	C	G	T	G	A	G	A	A	-	-	T	T	G	-	G	A	T	T	C	G
G126	a1	b36	AP1	BP1	a1a1	b36b36	a1b36	A	G	T	A	T	A	A	A	T	AG	T	T	T	C	T	G	A	T	T	A	A	-	C	G	T	G	A	G	A	A	-	-	T	T	G	-	G	A	T	T	C	G
G127	a1	b37	AP1	BP1	a1a1	b37b37	a1b37	A	G	T	A	C	A	A	A	T	AG	T	T	T	C	T	G	A	T	T	A	A	-	C	G	T	G	A	G	A	A	-	-	T	T	G	-	G	A	T	T	C	G
G128	a1	b1	AP1	BP1	a1a1	b1b1	a1b1	A	G	T	A	T	A	A	A	T	AG	T	T	T	C	T	G	A	T	T	A	A	-	C	G	T	G	A	G	A	A	-	-	T	T	G	-	G	A	T	T	C	G
G129	a1	b23	AP1	BP1	a1a1	b23b23	a1b23	A	G	T	A	C	A	A	A	T	AG	T	T	T	C	T	G	A	T	T	A	A	-	C	G	T	G	A	G	A	A	-	-	T	T	G	-	G	A	T	T	C	G
G130	a1	b1	AP1	BP1	a1a1	b1b1	a1b1	A	G	T	A	T	A	A	A	T	AG	T	T	T	C	T	G	A	T	T	A	A	-	C	G	T	G	A	G	A	A	-	-	T	T	G	-	G	A	T	T	C	G
G131	a50	b1	AP1	BP1	a50a50	b1b1	a50b1	A	G	T	A	T	A	A	A	T	AG	T	T	T	C	T	G	A	T	T	A	A	-	C	G	T	G	A	G	A	A	-	-	T	T	G	-	G	A	T	T	C	G
G132	a1	b5	AP1	BP7	a1a1	b5b5	a1b5	A	G	T	A	T	A	A	A	T	AG	T	T	T	C	T	G	A	T	T	A	A	-	C	G	C	G	A	G	A	A	-	-	T	T	A	A	A	A	C	G	G	A
G133	a1	b23	AP1	BP1	a1a1	b23b23	a1b23	A	G	T	A	C	A	A	A	T	AG	T	T	T	C	T	G	A	T	T	A	A	-	C	G	T	G	A	G	A	A	-	-	T	T	G	-	G	A	T	T	C	G
G142	a1	b1	AP1	BP1	a1a1	b1b1	a1b1	A	G	T	A	T	A	A	A	T	AG	T	T	T	C	T	G	A	T	T	A	A	-	C	G	T	G	A	G	A	A	-	-	T	T	G	-	G	A	T	T	C	G
G143	a33	b67	AP1	BP1	a33a33	b67b67	a33b67	A	G	T	A	T	A	A	A	T	CT	T	C	T	T	C	A	G	A	T	A	A	T	G	A	T	G	C	G	A	A	-	-	T	T	G	-	G	A	T	T	C	G
G144	a1	b38	AP1	BP1	a1a1	b38b38	a1b38	A	G	T	A	T	A	A	A	T	AG	T	T	T	C	T	G	A	T	T	A	A	-	C	G	T	G	A	G	A	A	-	-	T	T	G	-	G	A	T	T	C	G
G145	a1	b60	AP1	BP1	a1a1	b60b60	a1b60	A	G	T	A	T	A	A	A	T	AG	T	T	T	C	T	G	A	T	T	A	A	-	C	G	T	G	A	G	-	T	-	A	T	T	G	-	G	A	T	T	C	G
G146	a27	b58	AP1	BP1	a27a27	b58b58	a27b58	A	G	T	A	T	A	A	A	T	CT	T	C	T	T	C	G	A	T	T	A	A	-	C	G	T	G	A	G	A	A	-	-	T	T	G	-	G	A	T	T	C	G
G147	a59	b3	AP1	BP1	a59a59	b3b3	a59b3	A	G	T	A	T	A	A	A	T	AG	T	T	T	C	T	G	A	T	T	A	A	-	C	G	T	G	A	G	A	A	-	-	T	A	A	-	A	A	C	G	G	A
G148	a1	b56	AP1	BP1	a1a1	b56b56	a1b56	A	G	T	A	T	A	A	A	T	AG	T	T	T	C	T	G	A	T	T	A	A	-	C	G	T	G	C	G	A	A	-	-	T	A	A	-	A	A	C	G	C	G
G149	a1	b35	AP1	BP1	a1a1	b35b35	a1b35	G	G	T	A	C	A	A	A	T	AG	T	T	T	C	T	G	A	T	T	A	A	-	C	G	T	G	A	G	A	A	-	-	T	T	G	-	G	A	T	T	C	G
G150	a1	b70	AP1	BP1	a1a1	b70b70	a1b70	A	G	T	A	T	A	A	A	T	CT	T	T	T	T	C	G	G	A	T	G	A	T	G	A	T	G	C	G	A	A	-	-	T	T	G	-	G	A	T	T	C	G
G151	a1	b1	AP1	BP1	a1a1	b1b1	a1b1	A	G	T	A	T	A	A	A	T	AG	T	T	T	C	T	G	A	T	T	A	A	-	C	G	T	G	A	G	A	A	-	-	T	T	G	-	G	A	T	T	C	G
G152	a3	b22	AP1	BP1	a3a3	b22b22	a3b22	A	G	T	A	T	A	A	A	T	AG	T	T	T	C	T	G	A	T	T	A	A	-	C	G	T	G	C	G	A	A	-	-	T	T	G	-	G	A	T	T	C	G
G153	a17	b65	AP1	BP1	a17a17	b65b65	a17b65	A	G	T	A	T	A	A	A	T	CT	T	C	T	T	C	A	G	A	T	G	A	T	G	A	T	G	C	G	A	A	-	-	T	A	A	A	A	A	C	G	G	A
G154	a1	b30	AP1	BP1	a1a1	b30b30	a1b30	A	G	T	A	T	A	A	A	T	AG	C	T	T	C	T	G	A	T	T	A	A	-	C	G	T	G	A	G	A	A	-	-	C	T	G	-	G	A	T	T	C	G
G155	a1	b22	AP1	BP1	a1a1	b22b22	a1b22	A	G	T	A	T	A	A	A	T	AG	T	T	T	C	T	G	A	T	T	A	A	-	C	G	T	G	C	G	A	A	-	-	T	T	G	-	G	A	T	T	C	G
G156	a1	b1	AP1	BP1	a1a1	b1b1	a1b1	A	G	T	A	T	A	A	A	T	AG	T	T	T	C	T	G	A	T	T	A	A	-	C	G	T	G	A	G	A	A	-	-	T	T	G	-	G	A	T	T	C	G
G157	a1	b1	AP1	BP1	a1a1	b1b1	a1b1	A	G	T	A	T	A	A	A	T	AG	T	T	T	C	T	G	A	T	T	A	A	-	C	G	T	G	A	G	A	A	-	-	T	T	G	-	G	A	T	T	C	G
G158	a12	b23	AP1	BP1	a12a12	b23b23	a12b23	A	G	T	A	C	A	A	A	T	AG	T	T	T	C	T	G	A	T	T	A	A	-	C	G	T	G	A	G	A	A	-	-	T	T	G	-	G	A	T	T	C	G
G159	a1	b1	AP1	BP1	a1a1	b1b1	a1b1	A	G	T	A	T	A	A	A	T	AG	T	T	T	C	T	G	A	T	T	A	A	-	C	G	T	G	A	G	A	A	-	-	T	T	G	-	G	A	T	T	C	G
G160	a1	b27	AP1	BP1	a1a1	b27b27	a1b27	A	G	C	A	T	A	A	A	T	AG	T	T	T	C	T	G	A	T	-	A	A	-	C	G	T	G	A	G	A	A	-	-	T	T	G	-	G	A	T	T	C	G
G161	a1	b1	AP1	BP1	a1a1	b1b1	a1b1	A	G	T	A	T	A	A	A	T	AG	T	T	T	C	T	G	A	T	T	A	A	-	C	G	T	G	A	G	A	A	-	-	T	T	G	-	G	A	T	T	C	G
G162	a49	b59	AP1	BP1	a49a49	b59b59	a49b59	A	G	T	A	T	A	A	A	T	AG	T	T	T	C	T	G	A	T	T	G	A	T	G	A	T	G	C	G	A	A	-	-	T	A	A	-	G	A	T	T	C	G
G163	a1	b7	AP1	BP1	a1a1	b7b7	a1b7	A	G	T	A	T	A	A	A	T	AG	T	T	T	C	T	G	A	T	T	G	A	T	G	A	T	G	C	G	A	A	-	-	T	A	A	A	A	A	C	G	G	A
G164	a5	b1	AP1	BP1	a5a5	b1b1	a5b1	A	G	T	A	T	A	A	A	T	AG	T	T	T	C	T	G	A	T	T	A	A	-	C	G	T	G	A	G	A	A	-	-	T	T	G	-	G	A	T	T	C	G
G165	a62	b10	AP1	BP1	a62a62	b10b10	a62b10	A	G	T	A	T	A	A	A	T	AG	T	T	T	C	T	G	A	T	T	G	A	T	G	A	T	G	A	G	A	A	-	-	T	A	A	A	A	A	C	G	G	A
G166	a26	b39	AP1	BP1	a26a26	b39b39	a26b39	A	G	T	A	T	A	A	A	T	AG	T	T	T	C	T	G	A	T	T	A	A	-	C	G	T	G	C	G	A	A	-	-	T	T	G	-	G	A	T	T	C	G
G167	a1	b51	AP1	BP1	a1a1	b51b51	a1b51	A	G	T	A	T	A	A	A	T	AG	T	T	T	C	T	G	A	T	T	A	A	-	C	G	T	G	C	G	A	A	-	-	T	T	G	-	G	A	T	T	C	G
G168	a1	b54	AP1	BP1	a1a1	b54b54	a1b54	A	G	T	A	T	A	A	A	T	AG	T	T	T	C	T	G	A	T	T	A	A	-	C	G	T	G	C	G	A	A	-	-	T	A	A	-	A	A	T	T	C	G
G169	a14	b1	AP12	BP1	a14a14	b1b1	a14b1	A	G	T	A	T	A	A	A	T	AG	T	T	T	C	T	G	A	T	T	A	A	-	C	G	T	G	A	G	A	A	-	-	T	T	G	-	G	A	T	T	C	G
G170	a1	b4	AP1	BP1	a1a1	b4b4	a1b4	A	G	T	A	T	A	A	A	T	AG	T	T	T	C	T	G	A	T	T	A	A	-	C	G	T	G	C	G	A	A	-	-	T	A	A	A	A	A	C	G	G	A
G171	a47	b1	AP1	BP1	a47a47	b1b1	a47b1	A	G	T	A	T	A	A	A	T	AG	T	T	T	C	T	G	A	T	T	A	A	-	C	G	T	G	A	G	A	A	-	-	T	T	G	-	G	A	T	T	C	G
G172	a1	b21	AP1	BP1	a1a1	b21b21	a1b21	A	G	T	A	T	A	A	A	T	AG	T	T	T	C	T	G	A	T	T	A	A	-	C	G	T	G	A	G	A	A	-	-	T	T	G	-	G	A	T	T	C	G
G173	a1	b26	AP1	BP1	a1a1	b26b26	a1b26	A	G	T	G	T	A	A	A	T	AG	T	T	C	C	T	G	A	T	T	A	A	-	C	G	T	G	A	G	A	A	-	-	T	T	G	-	G	A	T	T	C	G
G174	a4	b9	AP1	BP1	a4a4	b9b9	a4b9	A	G	T	A	T	A	A	A	T	AG	T	T	T	C	T	G	A	T	T	A	A	-	C	G	T	G	C	G	A	A	-	-	T	A	A	A	A	A	C	G	G	A
G175	a1	b64	AP1	BP1	a1a1	b64b64	a1b64	A	G	T	A	T	A	A	A	T	CT	T	C	T	T	C	A	G	A	T	G	A	T	G	A	T	G	C	G	A	A	-	-	T	A	A	A	A	A	C	G	G	A
G176	a1	b22	AP1	BP1	a1a1	b22b22	a1b22	A	G	T	A	T	A	A	A	T	AG	T	T	T	C	T	G	A	T	T	A	A	-	C	G	T	G	C	G	A	A	-	-	T	T	G	-	G	A	T	T	C	G
G177	a14	b1	AP12	BP1	a14a14	b1b1	a14b1	A	G	T	A	T	A	A	A	T	AG	T	T	T	C	T	G	A	T	T	A	A	-	C	G	T	G	A	G	A	A	-	-	T	T	G	-	G	A	T	T	C	G
G178	a1	b1	AP1	BP1	a1a1	b1b1	a1b1	A	G	T	A	T	A	A	A	T	AG	T	T	T	C	T	G	A	T	T	A	A	-	C	G	T	G	A	G	A	A	-	-	T	T	G	-	G	A	T	T	C	G
G179	a1	b21	AP1	BP1	a1a1	b21b21	a1b21	A	G	T	A	T	A	A	A	T	AG	T	T	T	C	T	G	A	T	T	A	A	-	C	G	T	G	A	G	A	A	-	-	T	T	G	-	G	A	T	T	C	G
G180	a46	b63	AP1	BP1	a46a46	b63b63	a46b63	A	G	T	A	T	A	A	A	T	CT	T	C	T	T	C	A	G	A	T	G	A	T	G	A	T	G	C	G	A	A	-	-	T	A	A	-	A	A	C	G	G	A
G181	a1	b57	AP1	BP1	a1a1	b57b57	a1b57	A	G	T	A	T	A	A	A	T	CT	T	C	T	T	C	A	G	A	T	G	A	-	C	G	T	G	A	G	A	A	-	-	T	T	G	-	G	A	T	T	C	G
Note: The SNPs or InDels with orange background were in the 5' and 3' untranslated region; those with light green were in the exon region which caused amino acid change; those with light blue were in the exon region which didn't cause amino acid change; while the others were in the intron region. Bg indicates the SNPs or InDels of AhGPAT9B.
[truncated: 52 more columns]
